# Supplementary material for: Epigenetic regulation of H3K27me3 in laying hens with fatty liver hemorrhagic syndrome induced by high-energy and low-protein diets
Source: BMC Genomics. 2024 Apr 16;25:374. doi: 10.1186/s12864-024-10270-w (PMC11022457; doi:10.1186/s12864-024-10270-w)
Supplement: Supplementary file 2 — Supplementary Material 2. [file 12864_2024_10270_MOESM2_ESM.xlsx]

## Sheet: Sheet1
Table S2. Summary of the Chip-Seq data
Samples	Clean reads (bp)	Clean Reads Rate(%)	Clean bases (Gb)	Total mapped (%)	Q30(%)
FLSH-1	55086068	92.96	8.8G	97.69	90.68
FLSH-2	53962272	94.04	8.6G	97.76	92.37
FLSH-3	57652494	92.5	9.3G	98.17	92.39
Control-1	58862156	94.22	9.3G	97.32	90.47
Control-2	57472806	94.22	9.1G	98.34	90.78
Control-3	56176628	94.37	8.8G	97.73	92.85
Control-4	62261858	94.35	9.8G	98.3	91.97
Input-F-1	65657402	92.48	10.6G	97.48	91.09
Input-F-2	58090904	92.84	9.3G	97.57	92.12
Input-F-3	60612298	92.37	9.8G	97.48	91.77
Input-C-1	61100538	93.26	9.8G	98.16	90.17
Input-C-2	61548120	93.29	9.8G	97.2	90.83
Input-C-3	58151892	94.06	9.2G	98.22	91.94
Input-C-4	53572220	93.62	8.5G	98.3	90.32
