# Supplementary material for: Epigenetic regulation of H3K27me3 in laying hens with fatty liver hemorrhagic syndrome induced by high-energy and low-protein diets
Source: BMC Genomics. 2024 Apr 16;25:374. doi: 10.1186/s12864-024-10270-w (PMC11022457; doi:10.1186/s12864-024-10270-w)
Supplement: Supplementary file 3 — Supplementary Material 3. [file 12864_2024_10270_MOESM3_ESM.xlsx]

## Sheet: Table S3
Table S3. Location of up-regulated H3K27me3 peaks in the liver of FLHS-affected hens
Chromosome	Start	End	Width	Annotation	Gene Chr	Gene Start	Gene End	Gene Length	Gene Strand	Gene Id	Transcript Id	Distance to TSS	Gene annotation
4	1569500	1569999	500	Promoter (2-3kb)	4	1547417	1567321	19905	2	ENSGALG00010016615	ENSGALT00010040073	-2179	BCL-6 corepressor-like protein 1
27	5038741	5039240	500	Intron (ENSGALT00010054165/ENSGALG00010022251, intron 1 of 20)	27	5037667	5049083	11417	1	ENSGALG00010022251	ENSGALT00010054157	1074	Serine threonine-protein kinase WNK4
19	6004127	6004626	500	Promoter (1-2kb)	19	6006436	6011148	4713	1	ENSGALG00010029401	ENSGALT00010071112	-1810	hypermethylated in cancer 1
1	176878703	176879202	500	Exon (ENSGALT00010014270/ENSGALG00010005970, exon 2 of 2)	1	176876763	176880617	3855	2	ENSGALG00010005970	ENSGALT00010014270	1415	Wnt and FGF inhibitory regulator
12	2817155	2817654	500	Intron (ENSGALT00010066256/ENSGALG00010027330, intron 1 of 17)	12	2816299	2824141	7843	1	ENSGALG00010027330	ENSGALT00010066256	856	semaphorin domain
18	9649499	9649998	500	Exon (ENSGALT00010071299/ENSGALG00010029492, exon 42 of 44)	18	9636352	9644357	8006	2	ENSGALG00010029487	ENSGALT00010071293	-5142	Cdc42 effector protein
30	175403	175902	500	Promoter (<=1kb)	30	176861	201549	24689	1	ENSGALG00010003468	ENSGALT00010008061	-959	acetolactate synthase)-like
17	8900073	8900572	500	Exon (ENSGALT00010066678/ENSGALG00010027530, exon 3 of 15)	17	8895111	8902388	7278	2	ENSGALG00010027530	ENSGALT00010066678	1816	PHD finger protein
18	9760645	9761144	500	Promoter (<=1kb)	18	9756172	9759781	3610	2	ENSGALG00010029502	ENSGALT00010071318	-864	BTB POZ domain-containing protein 17
12	11742265	11742764	500	Promoter (<=1kb)	12	11743671	11752853	9183	1	ENSGALG00010021762	ENSGALT00010052924	-907	laminin subunit
14	5441137	5441636	500	Intron (ENSGALT00010042076/ENSGALG00010017430, intron 2 of 35)	14	5243392	5444025	200634	2	ENSGALG00010017430	ENSGALT00010042076	2389	Voltage-dependent T-type calcium channel subunit alpha-1H
20	10851683	10852182	500	3' UTR	20	10850739	10852863	2125	2	ENSGALG00010015898	ENSGALT00010038313	681	Regulator of G-protein signaling 9-binding protein-like
34	1870094	1870593	500	Exon (ENSGALT00010058332/ENSGALG00010023955, exon 2 of 3)	34	1869514	1873966	4453	1	ENSGALG00010023955	ENSGALT00010058332	580	Complement component 1, q subcomponent-like 4
10	19307362	19307861	500	Exon (ENSGALT00010042528/ENSGALG00010017588, exon 8 of 17)	10	19304486	19311165	6680	1	ENSGALG00010017588	ENSGALT00010042530	2876	NADPH oxidase
24	4357521	4358020	500	Promoter (<=1kb)	24	4358461	4359484	1024	1	ENSGALG00010024182	ENSGALT00010058987	-441	colorectal
12	9229860	9230359	500	Promoter (1-2kb)	12	9232353	9239177	6825	1	ENSGALG00010027266	ENSGALT00010066106	-1994	solute carrier family 26
5	210036	210535	500	Promoter (<=1kb)	5	208394	209937	1544	2	ENSGALG00010024137	ENSGALT00010058856	-99	Gastric intrinsic
20	10396041	10396540	500	Exon (ENSGALT00010031249/ENSGALG00010013029, exon 4 of 13)	20	10393958	10400968	7011	1	ENSGALG00010013029	ENSGALT00010031245	2083	Myosin light chain kinase 2
26	1228447	1228946	500	Promoter (<=1kb)	26	1228455	1235916	7462	1	ENSGALG00010024851	ENSGALT00010060676	0	Copine family member IX
12	3408074	3408573	500	Exon (ENSGALT00010066939/ENSGALG00010027626, exon 4 of 17)	12	3406677	3410842	4166	1	ENSGALG00010027626	ENSGALT00010066944	1397	semaphorin domain
5	1770277	1770776	500	Promoter (<=1kb)	5	1753034	1770485	17452	2	ENSGALG00010020770	ENSGALT00010050217	0	Transfers N-acetylgalactosamine (GalNAc) from UDP-GalNAc to N-acetylglucosamine-beta-benzyl with a beta-1,4-linkage to form N,N'-diacetyllactosediamine, GalNAc-beta-1,4-GlcNAc structures in N-linked glycans and probably O-linked glycans
9	15294154	15294653	500	Intron (ENSGALT00010043178/ENSGALG00010017861, intron 3 of 16)	9	15292836	15298333	5498	1	ENSGALG00010017861	ENSGALT00010043183	1318	Serine protease 56
26	1177393	1177892	500	Promoter (<=1kb)	26	1172210	1176508	4299	2	ENSGALG00010024683	ENSGALT00010060260	-885	Wnt and FGF inhibitory regulator
13	12631489	12631988	500	Exon (ENSGALT00010035336/ENSGALG00010014719, exon 2 of 11)	13	12628640	12632386	3747	2	ENSGALG00010014719	ENSGALT00010035336	398	cationic amino acid transporter 2-like
24	425492	425991	500	Distal Intergenic	24	426566	427947	1382	2	ENSGALG00010026178	ENSGALT00010063737	1956
28	4481267	4481766	500	Promoter (<=1kb)	28	4466828	4481885	15058	2	ENSGALG00010027335	ENSGALT00010066281	119	Microtubule-associated serine threonine-protein kinase 3
24	399670	400169	500	Intron (ENSGALT00010058035/ENSGALG00010023809, intron 6 of 17)	24	381320	410537	29218	2	ENSGALG00010023809	ENSGALT00010058035	10368	Cell adhesion
3	27085929	27086428	500	Exon (ENSGALT00010051716/ENSGALG00010021344, exon 1 of 2)	3	27084420	27086655	2236	2	ENSGALG00010021344	ENSGALT00010051716	227
23	5609797	5610296	500	Promoter (<=1kb)	23	5609721	5627855	18135	1	ENSGALG00010017661	ENSGALT00010042699	76	protein KIAA1522 homolog
22	1509329	1509828	500	Intron (ENSGALT00010048881/ENSGALG00010020252, intron 1 of 17)	22	1495968	1510440	14473	2	ENSGALG00010020252	ENSGALT00010048881	612	Putative adherens-junction anchoring region of AbLIM
34	154309	154808	500	Promoter (<=1kb)	34	149610	154574	4965	2	ENSGALG00010025421	ENSGALT00010062060	0	Nuclear receptor subfamily 4, group A, member 1
25	2110346	2110845	500	Exon (ENSGALT00010067789/ENSGALG00010027971, exon 6 of 9)	25	2107240	2112986	5747	1	ENSGALG00010027971	ENSGALT00010067788	3106	Potassium sodium hyperpolarization-activated cyclic nucleotide-gated channel
1	540560	541059	500	Exon (ENSGALT00010017699/ENSGALG00010007427, exon 3 of 5)	1	539693	541500	1808	2	ENSGALG00010007427	ENSGALT00010017699	441	Acrosin-like
5	16571878	16572377	500	Promoter (<=1kb)	5	16572828	16579131	6304	1	ENSGALG00010026393	ENSGALT00010064227	-451	Solute carrier family 43 member 3
14	13149427	13149926	500	Exon (ENSGALT00010044163/ENSGALG00010018303, exon 2 of 8)	14	13147900	13152170	4271	1	ENSGALG00010018303	ENSGALT00010044163	1527	Rhomboid-related protein 1
20	1210473	1210972	500	Exon (ENSGALT00010053182/ENSGALG00010021860, exon 5 of 7)	20	1208303	1212174	3872	1	ENSGALG00010021860	ENSGALT00010053182	2170	Src-like-adapter 2
11	465860	466359	500	Intron (ENSGALT00010052272/ENSGALG00010021534, intron 1 of 19)	11	465617	476110	10494	1	ENSGALG00010021534	ENSGALT00010052266	243	Belongs to the TRAFAC class myosin-kinesin ATPase superfamily. Kinesin family
22	1308577	1309076	500	5' UTR	22	1306972	1309340	2369	2	ENSGALG00010020751	ENSGALT00010050169	264	Serpentine type 7TM GPCR chemoreceptor Srx
11	17400495	17400994	500	Intron (ENSGALT00010020455/ENSGALG00010008592, intron 10 of 12)	11	17398792	17407190	8399	2	ENSGALG00010008592	ENSGALT00010020440	6196	kiaa0513
8	3993917	3994416	500	Promoter (<=1kb)	8	3990744	3993908	3165	2	ENSGALG00010013158	ENSGALT00010031552	-9	Cysteine-rich protein 1
28	1290398	1290897	500	Intron (ENSGALT00010068914/ENSGALG00010028457, intron 1 of 10)	28	1289556	1299004	9449	1	ENSGALG00010028457	ENSGALT00010068915	842	KN motif and ankyrin repeat
13	8562824	8563323	500	Promoter (<=1kb)	13	8534329	8562441	28113	2	ENSGALG00010012391	ENSGALT00010029670	-383	E3 ubiquitin-protein ligase
4	1602587	1603086	500	Promoter (<=1kb)	4	1594602	1601722	7121	2	ENSGALG00010014882	ENSGALT00010035821	-865	xaa-Pro aminopeptidase 2
16	2286280	2286779	500	Promoter (<=1kb)	16	2282581	2285349	2769	2	ENSGALG00010003836	ENSGALT00010008873	-931	MHC-I family domain
6	23078183	23078682	500	3' UTR	6	23077781	23080326	2546	2	ENSGALG00010017891	ENSGALT00010043247	1644	Golgin subfamily A member 7B
28	3033398	3033897	500	Promoter (<=1kb)	28	3027588	3033768	6181	2	ENSGALG00010027220	ENSGALT00010065989	0	ankyrin repeat
24	375617	376116	500	Exon (ENSGALT00010060205/ENSGALG00010024661, exon 2 of 7)	24	375070	379289	4220	1	ENSGALG00010024661	ENSGALT00010060205	547	Immunoglobulin like
17	10123905	10124404	500	Promoter (<=1kb)	17	10124588	10128239	3652	1	ENSGALG00010027731	ENSGALT00010067224	-184	Olfactomedin-like
20	5582230	5582729	500	Exon (ENSGALT00010053652/ENSGALG00010022065, exon 3 of 16)	20	5573899	5583841	9943	2	ENSGALG00010022065	ENSGALT00010053652	1112	Binds the poly(A) tail of mRNA
5	246573	247072	500	Promoter (<=1kb)	5	247469	252229	4761	1	ENSGALG00010019580	ENSGALT00010047240	-397	T-cell surface glycoprotein CD5
24	4335566	4336065	500	5' UTR	24	4327765	4336352	8588	2	ENSGALG00010024172	ENSGALT00010058965	287	ATP-binding cassette, sub-family G
28	4431399	4431898	500	Promoter (<=1kb)	28	4431647	4437243	5597	1	ENSGALG00010027314	ENSGALT00010066212	0	cAMP-specific 3',5'-cyclic phosphodiesterase
34	1822085	1822584	500	Exon (ENSGALT00010056126/ENSGALG00010022950, exon 2 of 29)	34	1821137	1835159	14023	1	ENSGALG00010022950	ENSGALT00010056160	948	Integrin alpha
17	2609891	2610390	500	Intron (ENSGALT00010066804/ENSGALG00010027578, intron 3 of 7)	17	2608935	2614634	5700	1	ENSGALG00010027578	ENSGALT00010066801	956	glutamine synthetase
24	5737701	5738200	500	Intron (ENSGALT00010060824/ENSGALG00010024907, intron 2 of 24)	24	5717624	5740182	22559	2	ENSGALG00010024907	ENSGALT00010060817	1982	Pleckstrin homology-like domain family B member 1
27	3742322	3742821	500	Intron (ENSGALT00010058193/ENSGALG00010023883, intron 1 of 5)	27	3738045	3745300	7256	2	ENSGALG00010023883	ENSGALT00010058193	2479	T-box transcription factor-associated
17	6138203	6138702	500	Promoter (<=1kb)	17	6139344	6141132	1789	1	ENSGALG00010029024	ENSGALT00010070126	-642
9	12499574	12500073	500	Promoter (<=1kb)	9	12497507	12500207	2701	2	ENSGALG00010018604	ENSGALT00010045011	134	Family with sequence similarity 43 member A
28	4381154	4381653	500	Exon (ENSGALT00010065844/ENSGALG00010027156, exon 2 of 10)	28	4380245	4383943	3699	1	ENSGALG00010027156	ENSGALT00010065840	909	Inositol-3-phosphate synthase
10	20179789	20180288	500	Intron (ENSGALT00010000044/ENSGALG00010000042, intron 1 of 8)	10	20174370	20181968	7599	2	ENSGALG00010000042	ENSGALT00010000044	1680	Creatine kinase
4	1192203	1192702	500	Exon (ENSGALT00010042759/ENSGALG00010017668, exon 2 of 25)	4	1184733	1193797	9065	2	ENSGALG00010017668	ENSGALT00010042759	1095	Phosphatidylinositol 3,4,5-trisphosphate 5-phosphatase 2-like
26	4394451	4394950	500	Intron (ENSGALT00010063618/ENSGALG00010026109, intron 1 of 5)	26	4393434	4400199	6766	1	ENSGALG00010026109	ENSGALT00010063615	1017	SAM pointed domain-containing Ets transcription factor
26	139131	139630	500	Promoter (<=1kb)	26	139627	142371	2745	1	ENSGALG00010026950	ENSGALT00010065351	0	Tetraspan membrane protein of hair cell stereocilia
26	1191973	1192472	500	Exon (ENSGALT00010060482/ENSGALG00010024772, exon 16 of 22)	26	1195890	1200998	5109	1	ENSGALG00010024787	ENSGALT00010060511	-3418	Serine--tRNA ligase, cytoplasmic
34	1234139	1234638	500	3' UTR	34	1234729	1235649	921	2	ENSGALG00010024611	ENSGALT00010060052	1011	Zgc 174906
25	2412906	2413405	500	Intron (ENSGALT00010069415/ENSGALG00010028671, intron 1 of 8)	25	2408126	2424225	16100	1	ENSGALG00010028671	ENSGALT00010069412	4780	Cell adhesion molecule 3
27	4438611	4439110	500	Promoter (1-2kb)	27	4441053	4446307	5255	1	ENSGALG00010022511	ENSGALT00010054788	-1943	Insulin-like growth factor-binding protein 4
17	2045725	2046224	500	Promoter (<=1kb)	17	2040106	2046380	6275	2	ENSGALG00010027912	ENSGALT00010067665	156	Regulator of G-protein signaling 3
12	2589558	2590057	500	Promoter (<=1kb)	12	2589757	2594525	4769	1	ENSGALG00010026901	ENSGALT00010065288	0	FAM212 family
4	16574946	16575445	500	Promoter (1-2kb)	4	16571047	16573293	2247	2	ENSGALG00010016075	ENSGALT00010038670	-1653
19	6231245	6231744	500	Exon (ENSGALT00010070582/ENSGALG00010029207, exon 3 of 23)	19	6226823	6233810	6988	2	ENSGALG00010029207	ENSGALT00010070582	2066	Sperm-associated antigen 5
27	4083780	4084279	500	Exon (ENSGALT00010064754/ENSGALG00010026681, exon 8 of 14)	27	4077345	4088506	11162	2	ENSGALG00010026681	ENSGALT00010064754	4227	Plexin domain-containing protein 1
9	15277175	15277674	500	Promoter (<=1kb)	9	15269761	15277771	8011	2	ENSGALG00010017702	ENSGALT00010042796	97	enzyme-like 1
11	18397248	18397747	500	Promoter (<=1kb)	11	18394081	18396719	2639	2	ENSGALG00010008013	ENSGALT00010019105	-529	Sulfotransferase family cytosolic 2B member 1-like
22	4406006	4406505	500	Exon (ENSGALT00010050557/ENSGALG00010020923, exon 2 of 4)	22	4405465	4417128	11664	1	ENSGALG00010020923	ENSGALT00010050557	541
34	1119413	1119912	500	Intron (ENSGALT00010059427/ENSGALG00010024365, intron 1 of 1)	34	1098816	1115112	16297	2	ENSGALG00010024416	ENSGALT00010059571	-4301	D3) receptor
18	10252821	10253320	500	Promoter (2-3kb)	18	10255628	10260126	4499	1	ENSGALG00010029231	ENSGALT00010070646	-2308	Chromobox protein homolog 8
5	54709974	54710473	500	Promoter (1-2kb)	5	54699519	54708788	9270	2	ENSGALG00010017290	ENSGALT00010041678	-1186	Dapper homolog 1
11	2063513	2064012	500	Exon (ENSGALT00010057438/ENSGALG00010023587, exon 3 of 26)	11	2057857	2064608	6752	2	ENSGALG00010023587	ENSGALT00010057438	596	Solute carrier family 12
17	6148576	6149075	500	Distal Intergenic	17	6141229	6142503	1275	2	ENSGALG00010028005	ENSGALT00010067882	-6073	Immediate early response
26	4127473	4127972	500	Promoter (<=1kb)	26	4125182	4128014	2833	2	ENSGALG00010027527	ENSGALT00010066674	42	Zinc finger C-x8-C-x5-C-x3-H type (and similar)
25	2538544	2539043	500	Exon (ENSGALT00010066813/ENSGALG00010027582, exon 4 of 13)	25	2534510	2541023	6514	2	ENSGALG00010027582	ENSGALT00010066813	1980	Fc receptor-like
5	27611906	27612405	500	Intron (ENSGALT00010048946/ENSGALG00010020287, intron 1 of 15)	5	27556205	27614539	58335	2	ENSGALG00010020287	ENSGALT00010048946	2134	Polypeptide N-acetylgalactosaminyltransferase 16
8	6089611	6090110	500	Intron (ENSGALT00010026164/ENSGALG00010010924, intron 1 of 17)	8	6087796	6106032	18237	1	ENSGALG00010010924	ENSGALT00010026164	1815	ADAMTS-like protein
21	3967174	3967673	500	Intron (ENSGALT00010052470/ENSGALG00010021609, intron 1 of 15)	21	3833772	3971511	137740	2	ENSGALG00010021609	ENSGALT00010052470	3838	Zinc finger protein castor homolog 1
11	541629	542128	500	Promoter (<=1kb)	11	542720	546195	3476	1	ENSGALG00010022223	ENSGALT00010054078	-592	Docking protein 4
23	2365476	2365975	500	Distal Intergenic	23	2330970	2359542	28573	2	ENSGALG00010016849	ENSGALT00010040645	-5934	protein family, member 2
13	8053123	8053622	500	Intron (ENSGALT00010019645/ENSGALG00010008217, intron 1 of 11)	13	8043385	8055558	12174	2	ENSGALG00010008217	ENSGALT00010019645	1936	Rho guanine nucleotide exchange factor
4	90488944	90489443	500	Intron (ENSGALT00010041988/ENSGALG00010017399, intron 3 of 13)	4	90487292	90494041	6750	1	ENSGALG00010017399	ENSGALT00010041988	1652	Carboxypeptidase
26	345017	345516	500	Exon (ENSGALT00010065691/ENSGALG00010027107, exon 26 of 35)	26	360305	364354	4050	1	ENSGALG00010027121	ENSGALT00010065750	-14789	Transcription factor
20	9787303	9787802	500	Promoter (<=1kb)	20	9787365	9794432	7068	1	ENSGALG00010022560	ENSGALT00010054897	0	sterile alpha motif
18	2590606	2591105	500	Exon (ENSGALT00010071009/ENSGALG00010029363, exon 11 of 21)	18	2567825	2579913	12089	2	ENSGALG00010029359	ENSGALT00010071000	-10693	DUF3585
13	9808902	9809401	500	Exon (ENSGALT00010022678/ENSGALG00010009493, exon 6 of 13)	13	9807229	9810942	3714	1	ENSGALG00010009493	ENSGALT00010022673	1673	Lateral signaling target protein 2 homolog
21	4841696	4842195	500	Promoter (<=1kb)	21	4841931	4846561	4631	1	ENSGALG00010020767	ENSGALT00010050200	0	UBX domain-containing protein 10
27	1007476	1007975	500	Intron (ENSGALT00010058435/ENSGALG00010023984, intron 1 of 25)	27	1006364	1024121	17758	1	ENSGALG00010023984	ENSGALT00010058422	1112	Formin-like protein 1
25	136691	137190	500	Promoter (1-2kb)	25	113738	135540	21803	2	ENSGALG00010028490	ENSGALT00010068985	-1151	CD80-like C2-set immunoglobulin domain
25	861648	862147	500	Distal Intergenic	25	838635	854587	15953	2	ENSGALG00010028748	ENSGALT00010069566	-7061	Putative DNA-binding (bihelical) motif predicted to be involved in chromosomal organisation
20	10270749	10271248	500	3' UTR	20	10269978	10273303	3326	1	ENSGALG00010013861	ENSGALT00010033255	771	Transcription factor 15
17	2594466	2594965	500	Intron (ENSGALT00010066804/ENSGALG00010027578, intron 1 of 7)	17	2593825	2615716	21892	1	ENSGALG00010027578	ENSGALT00010066804	641	glutamine synthetase
3	52069114	52069613	500	Intron (ENSGALT00010013433/ENSGALG00010005618, intron 1 of 11)	3	52000278	52070319	70042	2	ENSGALG00010005618	ENSGALT00010013433	706	Phosphatase and actin regulator 2
1	112466589	112467088	500	Intron (ENSGALT00010005942/ENSGALG00010002571, intron 1 of 14)	1	112464388	112522447	58060	1	ENSGALG00010002571	ENSGALT00010005942	2201	BCL6 corepressor
26	2173462	2173961	500	Distal Intergenic	26	2167520	2170290	2771	1	ENSGALG00010027839	ENSGALT00010067469	5942
27	885965	886464	500	3' UTR	27	879288	879351	64	1	ENSGALG00010026660	ENSGALT00010064722	6677
14	5359161	5359660	500	Intron (ENSGALT00010042076/ENSGALG00010017430, intron 2 of 35)	14	5243392	5444025	200634	2	ENSGALG00010017430	ENSGALT00010042076	84365	Voltage-dependent T-type calcium channel subunit alpha-1H
25	2698999	2699498	500	Promoter (1-2kb)	25	2693379	2697220	3842	2	ENSGALG00010027397	ENSGALT00010066427	-1779	RFX DNA-binding domain
11	974405	974904	500	Promoter (2-3kb)	11	977031	1003115	26085	1	ENSGALG00010021951	ENSGALT00010053367	-2127	kinase H1
39	80721	81220	500	Promoter (1-2kb)	39	75991	79054	3064	2	ENSGALG00010000546	ENSGALT00010001129	-1667	Tetratricopeptide repeat
22	2406765	2407264	500	Promoter (<=1kb)	22	2403571	2406759	3189	2	ENSGALG00010017417	ENSGALT00010042030	-6	prolactin-releasing peptide receptor-like
24	4272300	4272799	500	Exon (ENSGALT00010058853/ENSGALG00010024116, exon 11 of 15)	24	4270183	4273949	3767	1	ENSGALG00010024116	ENSGALT00010058825	2117	Cell surface glycoprotein MUC18
22	507619	508118	500	Promoter (<=1kb)	22	500467	507655	7189	2	ENSGALG00010018273	ENSGALT00010044109	0	Prominin
4	90779381	90779880	500	Intron (ENSGALT00010012688/ENSGALG00010005347, intron 2 of 4)	4	90778448	90785921	7474	1	ENSGALG00010005347	ENSGALT00010012688	933	Docking protein 1
4	90763608	90764107	500	Exon (ENSGALT00010012908/ENSGALG00010005417, exon 14 of 27)	4	90762460	90764308	1849	2	ENSGALG00010005422	ENSGALT00010012912	201
9	19007786	19008285	500	Promoter (<=1kb)	9	19007631	19012328	4698	1	ENSGALG00010018549	ENSGALT00010044874	155	growth hormone secretagogue receptor
22	1478313	1478812	500	Promoter (<=1kb)	22	1465245	1478696	13452	2	ENSGALG00010020010	ENSGALT00010048324	0	Sorbin homologous domain
10	20016651	20017150	500	Promoter (<=1kb)	10	20013622	20016259	2638	2	ENSGALG00010016446	ENSGALT00010039624	-392	Gonadotropin-releasing hormone
1	195223832	195224331	500	Promoter (1-2kb)	1	195225470	195345703	120234	1	ENSGALG00010002894	ENSGALT00010006701	-1139	FCH and double SH3 domains
19	6236688	6237187	500	Exon (ENSGALT00010070593/ENSGALG00010029210, exon 2 of 12)	19	6234059	6237425	3367	2	ENSGALG00010029210	ENSGALT00010070593	238	Serine threonine-protein kinase
22	2503887	2504386	500	Distal Intergenic	22	2495896	2500585	4690	1	ENSGALG00010017852	ENSGALT00010043154	7991	containing transmembrane protein 2
23	2314429	2314928	500	Exon (ENSGALT00010040583/ENSGALG00010016816, exon 8 of 28)	23	2307932	2317559	9628	2	ENSGALG00010016816	ENSGALT00010040583	2631	Mitogen-activated protein kinase kinase kinase
17	2133046	2133545	500	Exon (ENSGALT00010067722/ENSGALG00010027939, exon 3 of 6)	17	2126572	2134405	7834	2	ENSGALG00010027939	ENSGALT00010067722	860	B box and SPRY domain-containing protein
9	15656395	15656894	500	Promoter (<=1kb)	9	15657402	15659048	1647	1	ENSGALG00010018751	ENSGALT00010045304	-508
4	5028304	5028803	500	Intron (ENSGALT00010042235/ENSGALG00010017477, intron 1 of 27)	4	4985525	5029775	44251	2	ENSGALG00010017477	ENSGALT00010042235	972	MCF.2 cell line derived transforming sequence
8	19364173	19364672	500	Promoter (1-2kb)	8	19366045	19371219	5175	1	ENSGALG00010022702	ENSGALT00010055208	-1373	Cell division cycle
23	4703098	4703597	500	Promoter (<=1kb)	23	4703059	4703114	56	1	ENSGALG00010018237	ENSGALT00010044038	39
22	2427349	2427848	500	Exon (ENSGALT00010042916/ENSGALG00010017759, exon 2 of 3)	22	2426564	2428647	2084	2	ENSGALG00010017759	ENSGALT00010042916	799	Nodal homolog
20	5517320	5517819	500	Promoter (<=1kb)	20	5518442	5527252	8811	1	ENSGALG00010021503	ENSGALT00010052141	-623	potassium voltage-gated channel subfamily S member 1
28	3763585	3764084	500	Exon (ENSGALT00010066877/ENSGALG00010027605, exon 16 of 29)	28	3767716	3770759	3044	1	ENSGALG00010027611	ENSGALT00010066897	-3632	Galactosyltransferase
26	324707	325206	500	Promoter (1-2kb)	26	326306	353447	27142	1	ENSGALG00010027107	ENSGALT00010065691	-1100	Kinesin-like protein KIF21B
10	1146108	1146607	500	Intron (ENSGALT00010056668/ENSGALG00010023239, intron 1 of 8)	10	1126006	1147615	21610	2	ENSGALG00010023239	ENSGALT00010056668	1008	protein with multiple
19	6557857	6558356	500	Intron (ENSGALT00010071834/ENSGALG00010029699, intron 1 of 14)	19	6556137	6563727	7591	1	ENSGALG00010029699	ENSGALT00010071834	1720	ankyrin repeat
12	2542519	2543018	500	Intron (ENSGALT00010068262/ENSGALG00010028171, intron 36 of 39)	12	2544520	2546004	1485	2	ENSGALG00010028208	ENSGALT00010068357	2986	Adhesion molecule with Ig-like domain 3
5	57872706	57873205	500	Intron (ENSGALT00010047491/ENSGALG00010019673, intron 1 of 21)	5	57861576	57873536	11961	2	ENSGALG00010019673	ENSGALT00010047491	331	Extracellular domain of unknown function in nidogen (entactin) and hypothetical proteins.
1	13517919	13518418	500	Promoter (<=1kb)	1	13518428	13522781	4354	1	ENSGALG00010010715	ENSGALT00010025547	-10
11	449771	450270	500	Promoter (<=1kb)	11	450648	460850	10203	1	ENSGALG00010021470	ENSGALT00010052053	-378	Cyclic nucleotide-gated cation channel
Z	83342348	83342847	500	3' UTR	41	83341829	83345255	3427	2	ENSGALG00010001144	ENSGALT00010002602	2408	ankyrin repeats
27	5001318	5001817	500	Promoter (1-2kb)	27	4998911	5000247	1337	2	ENSGALG00010021440	ENSGALT00010051978	-1071	c-C chemokine receptor type 10
9	23064173	23064672	500	Distal Intergenic	9	23075304	23077028	1725	2	ENSGALG00010001082	ENSGALT00010002400	12356	P2Y purinoceptor 1
27	3715415	3715914	500	Distal Intergenic	27	3719629	3721637	2009	1	ENSGALG00010023742	ENSGALT00010057884	-3715	C2H2-type zinc finger
4	1600486	1600985	500	Promoter (<=1kb)	4	1601396	1602959	1564	1	ENSGALG00010014943	ENSGALT00010035934	-411	apelin receptor binding
28	4660513	4661012	500	Promoter (<=1kb)	28	4660319	4700661	40343	1	ENSGALG00010027275	ENSGALT00010066132	194	C3 and PZP-like, alpha-2-macroglobulin
30	470524	471023	500	Promoter (<=1kb)	30	470912	478156	7245	1	ENSGALG00010002533	ENSGALT00010005811	0	Lysophosphatidic acid receptor
13	844908	845407	500	5' UTR	13	841589	846117	4529	2	ENSGALG00010011659	ENSGALT00010027891	710	Leucine rich repeat C-terminal domain
34	2435101	2435600	500	Promoter (<=1kb)	34	2425927	2435171	9245	2	ENSGALG00010023638	ENSGALT00010057587	0	Dynactin subunit
4	90627615	90628114	500	3' UTR	4	90628024	90631408	3385	2	ENSGALG00010006184	ENSGALT00010014723	3294	Transcription factor
9	15585709	15586208	500	Exon (ENSGALT00010045995/ENSGALG00010019004, exon 2 of 17)	9	15580495	15587152	6658	2	ENSGALG00010019004	ENSGALT00010045995	944	enzyme 2
27	4089746	4090245	500	Promoter (<=1kb)	27	4089968	4093062	3095	1	ENSGALG00010021733	ENSGALT00010052819	0	Dickkopf N-terminal cysteine-rich region
14	6478543	6479042	500	Intron (ENSGALT00010043678/ENSGALG00010018060, intron 1 of 20)	14	6451214	6480248	29035	2	ENSGALG00010018060	ENSGALT00010043678	1206	C-terminal region of Caskin
1	194684357	194684856	500	Promoter (<=1kb)	1	194656731	194683739	27009	2	ENSGALG00010001854	ENSGALT00010004212	-618	Chordin-like protein 2
19	5851231	5851730	500	Exon (ENSGALT00010070992/ENSGALG00010029354, exon 2 of 4)	19	5848872	5852760	3889	2	ENSGALG00010029354	ENSGALT00010070992	1030	TLC domain-containing protein 2
28	3170886	3171385	500	Promoter (<=1kb)	28	3172354	3180694	8341	1	ENSGALG00010027364	ENSGALT00010066343	-969	Follistatin-related protein 3
5	243144	243643	500	Promoter (<=1kb)	5	243589	247097	3509	1	ENSGALG00010019520	ENSGALT00010047196	0	T-cell differentiation antigen CD6
20	10930368	10930867	500	5' UTR	20	10924389	10945562	21174	1	ENSGALG00010013046	ENSGALT00010031276	5979	Solute carrier family 12
28	1222030	1222529	500	Promoter (<=1kb)	28	1216361	1222105	5745	2	ENSGALG00010027725	ENSGALT00010067214	0	Butyrophilin subfamily 1 member
5	48804955	48805454	500	Exon (ENSGALT00010043718/ENSGALG00010018081, exon 1 of 1)	5	48804683	48805504	822	1	ENSGALG00010018081	ENSGALT00010043718	272	Iodothyronine deiodinase
14	5026508	5027007	500	Exon (ENSGALT00010042818/ENSGALG00010017683, exon 5 of 59)	14	5021988	5043148	21161	1	ENSGALG00010017683	ENSGALT00010042804	4520	Unconventional myosin-XV
34	1140081	1140580	500	Intron (ENSGALT00010059427/ENSGALG00010024365, intron 1 of 1)	34	1132709	1138644	5936	1	ENSGALG00010024420	ENSGALT00010059576	7372	Transmembrane protein 106C
2	393966	394465	500	Promoter (1-2kb)	2	396403	400150	3748	1	ENSGALG00010027194	ENSGALT00010065936	-1938	C2H2-type zinc finger
27	1139207	1139706	500	Exon (ENSGALT00010064426/ENSGALG00010026510, exon 1 of 2)	27	1138853	1142361	3509	1	ENSGALG00010026510	ENSGALT00010064426	354
4	90466558	90467057	500	Exon (ENSGALT00010039272/ENSGALG00010016322, exon 12 of 18)	4	90481567	90481755	189	1	ENSGALG00010018538	ENSGALT00010044850	-14510
26	73429	73928	500	Exon (ENSGALT00010065131/ENSGALG00010026846, exon 12 of 24)	26	77419	80776	3358	2	ENSGALG00010026854	ENSGALT00010065144	6848	Sphingomyelin phosphodiesterase 2
23	5704749	5705248	500	Promoter (<=1kb)	23	5704850	5816343	111494	1	ENSGALG00010017795	ENSGALT00010043054	0	Microtubule-actin cross-linking factor 1
10	1155939	1156438	500	Promoter (1-2kb)	10	1158021	1159552	1532	1	ENSGALG00010024990	ENSGALT00010061022	-1583
26	690918	691417	500	Intron (ENSGALT00010063969/ENSGALG00010026262, intron 6 of 31)	26	689139	705342	16204	1	ENSGALG00010026262	ENSGALT00010063923	1779	neuron navigator 1
27	2659853	2660352	500	Exon (ENSGALT00010060781/ENSGALG00010024885, exon 12 of 22)	27	2654387	2667228	12842	1	ENSGALG00010024885	ENSGALT00010060763	5466	Band 3 anion transport protein
10	11786414	11786913	500	Intron (ENSGALT00010039786/ENSGALG00010016519, intron 1 of 1)	10	11785748	11789375	3628	1	ENSGALG00010016519	ENSGALT00010039786	666	RNA-binding protein MEX3B
22	4581339	4581838	500	Promoter (<=1kb)	22	4581907	4597066	15160	1	ENSGALG00010020180	ENSGALT00010048746	-69	Transcription factor 7-like
1	450510	451009	500	Exon (ENSGALT00010017642/ENSGALG00010007405, exon 1 of 4)	1	446199	451266	5068	2	ENSGALG00010007405	ENSGALT00010017642	257	Guanylyl cyclase-activating protein 1-like
34	1495371	1495870	500	Exon (ENSGALT00010060945/ENSGALG00010024954, exon 2 of 4)	34	1494917	1497030	2114	1	ENSGALG00010024954	ENSGALT00010060945	454	Interleukin-23 subunit alpha
4	28932161	28932660	500	Intron (ENSGALT00010022819/ENSGALG00010009577, intron 1 of 1)	4	28931237	28937804	6568	1	ENSGALG00010009577	ENSGALT00010022822	924
9	12602059	12602558	500	Promoter (<=1kb)	9	12602027	12610748	8722	1	ENSGALG00010014802	ENSGALT00010035608	32	Leucine Rich repeats (2 copies)
26	4714461	4714960	500	Promoter (1-2kb)	26	4710227	4712972	2746	2	ENSGALG00010027819	ENSGALT00010067403	-1489
2	66635302	66635801	500	Exon (ENSGALT00010027574/ENSGALG00010011521, exon 1 of 2)	2	66635059	66640557	5499	1	ENSGALG00010011521	ENSGALT00010027574	243	Forkhead box protein F2
11	1511728	1512227	500	Intron (ENSGALT00010054419/ENSGALG00010022382, intron 2 of 10)	11	1508701	1513328	4628	2	ENSGALG00010022382	ENSGALT00010054419	1101	calretinin
8	21168858	21169357	500	Intron (ENSGALT00010056833/ENSGALG00010023309, intron 2 of 13)	8	21121775	21173920	52146	2	ENSGALG00010023309	ENSGALT00010056833	4563	Phosphatidylinositol 3-kinase regulatory subunit gamma
11	18463428	18463927	500	Exon (ENSGALT00010019314/ENSGALG00010008092, exon 2 of 15)	11	18462563	18467304	4742	1	ENSGALG00010008092	ENSGALT00010019303	865	actin nucleation factor 2
21	2175404	2175903	500	Exon (ENSGALT00010042846/ENSGALG00010017721, exon 2 of 6)	21	2168562	2180768	12207	2	ENSGALG00010017721	ENSGALT00010042846	4865	Von Willebrand factor A
27	1005300	1005799	500	Promoter (<=1kb)	27	1006363	1025458	19096	1	ENSGALG00010023984	ENSGALT00010058427	-564	Formin-like protein 1
23	5268088	5268587	500	Promoter (1-2kb)	23	5262026	5266780	4755	2	ENSGALG00010017176	ENSGALT00010041425	-1308	Regulating synaptic membrane exocytosis
28	4471658	4472157	500	Exon (ENSGALT00010066277/ENSGALG00010027335, exon 13 of 27)	28	4466828	4476982	10155	2	ENSGALG00010027335	ENSGALT00010066277	4825	Microtubule-associated serine threonine-protein kinase 3
6	12845296	12845795	500	Exon (ENSGALT00010057478/ENSGALG00010023609, exon 1 of 2)	6	12780014	12846026	66013	2	ENSGALG00010023609	ENSGALT00010057478	231
5	57770901	57771400	500	Promoter (1-2kb)	5	57738335	57769897	31563	2	ENSGALG00010019557	ENSGALT00010047222	-1004	Tripartite motif containing 9
20	5726386	5726885	500	Promoter (<=1kb)	20	5711990	5725698	13709	2	ENSGALG00010024304	ENSGALT00010059273	-688	cAMP-dependent protein kinase inhibitor
22	1492935	1493434	500	Exon (ENSGALT00010050375/ENSGALG00010020829, exon 2 of 2)	22	1492412	1493937	1526	2	ENSGALG00010020825	ENSGALT00010050365	503
6	26512056	26512555	500	Promoter (1-2kb)	6	26513925	26599524	85600	1	ENSGALG00010020211	ENSGALT00010048835	-1370	Class II Aldolase and Adducin N-terminal domain
23	5819931	5820430	500	Intron (ENSGALT00010043068/ENSGALG00010017821, intron 1 of 6)	23	5819241	5826077	6837	1	ENSGALG00010017821	ENSGALT00010043068	690	bone morphogenetic protein
4	3540907	3541406	500	Distal Intergenic	4	3453672	3535183	81512	2	ENSGALG00010017338	ENSGALT00010041947	-5724	Muscleblind-like protein 3 isoform X1
4	1943220	1943719	500	Promoter (1-2kb)	4	1944898	1951682	6785	1	ENSGALG00010016473	ENSGALT00010039729	-1179	Ras-related protein Rab-9B
3	63145651	63146150	500	Intron (ENSGALT00010029582/ENSGALG00010012354, intron 1 of 13)	3	63110025	63157888	47864	2	ENSGALG00010012354	ENSGALT00010029582	11738	Discoidin, CUB and LCCL
26	4864008	4864507	500	Distal Intergenic	26	4854240	4856129	1890	2	ENSGALG00010027758	ENSGALT00010067281	-7879
26	5198058	5198557	500	Intron (ENSGALT00010065037/ENSGALG00010026822, intron 1 of 3)	26	5193849	5215986	22138	1	ENSGALG00010026822	ENSGALT00010065037	4209	Leucine rich repeat N-terminal domain
5	23468826	23469325	500	Intron (ENSGALT00010053580/ENSGALG00010022041, intron 2 of 12)	5	23459956	23474048	14093	2	ENSGALG00010022041	ENSGALT00010053580	4723	c-Jun-amino-terminal kinase-interacting protein 1
8	20100976	20101475	500	Promoter (2-3kb)	8	20104320	20107668	3349	1	ENSGALG00010025565	ENSGALT00010062363	-2845	Zinc finger, C2H2 type
17	1674496	1674995	500	Exon (ENSGALT00010069075/ENSGALG00010028520, exon 1 of 2)	17	1674186	1676913	2728	1	ENSGALG00010028520	ENSGALT00010069075	310	Leucine rich repeat C-terminal domain
4	90632983	90633482	500	Promoter (1-2kb)	4	90628024	90631408	3385	2	ENSGALG00010006184	ENSGALT00010014723	-1575	Transcription factor
9	22147682	22148181	500	Promoter (<=1kb)	9	22148147	22156157	8011	1	ENSGALG00010001183	ENSGALT00010002737	0	Retinoic acid receptor responder
24	385040	385539	500	Intron (ENSGALT00010058035/ENSGALG00010023809, intron 16 of 17)	24	367254	377928	10675	2	ENSGALG00010024652	ENSGALT00010060183	-7112	tRNA pseudouridine(38 39) synthase
18	9656301	9656800	500	Exon (ENSGALT00010071299/ENSGALG00010029492, exon 26 of 44)	18	9636352	9644357	8006	2	ENSGALG00010029487	ENSGALT00010071293	-11944	Cdc42 effector protein
12	3351595	3352094	500	Promoter (<=1kb)	12	3352814	3373605	20792	1	ENSGALG00010027590	ENSGALT00010066838	-720	semaphorin domain
23	2426667	2427166	500	Intron (ENSGALT00010040679/ENSGALG00010016861, intron 1 of 12)	23	2419317	2428335	9019	2	ENSGALG00010016861	ENSGALT00010040679	1169	Tyrosine kinase, catalytic domain
5	23465584	23466083	500	Exon (ENSGALT00010053580/ENSGALG00010022041, exon 4 of 13)	5	23458967	23459619	653	1	ENSGALG00010022000	ENSGALT00010053479	6617	protein C11orf94 homolog
19	4866635	4867134	500	Exon (ENSGALT00010071626/ENSGALG00010029623, exon 3 of 7)	19	4865504	4870865	5362	1	ENSGALG00010029623	ENSGALT00010071625	1131	GAS2-like protein 2
22	2373601	2374100	500	Promoter (1-2kb)	22	2375925	2386734	10810	1	ENSGALG00010021026	ENSGALT00010050866	-1825	receptor 124
28	1458451	1458950	500	Intron (ENSGALT00010068068/ENSGALG00010028090, intron 2 of 3)	28	1457445	1463230	5786	1	ENSGALG00010028120	ENSGALT00010068136	1006	Thromboxane A2 receptor
5	26012061	26012560	500	Promoter (<=1kb)	5	26012494	26145828	133335	1	ENSGALG00010021218	ENSGALT00010051451	0	Zinc finger protein DPF3
5	13750545	13751044	500	Intron (ENSGALT00010060122/ENSGALG00010024632, intron 2 of 2)	5	13748381	13748440	60	1	ENSGALG00010026880	ENSGALT00010065227	2164
6	23851976	23852475	500	Intron (ENSGALT00010042980/ENSGALG00010017786, intron 1 of 4)	6	23847118	23852724	5607	2	ENSGALG00010017786	ENSGALT00010042980	249	Kazal-type serine peptidase inhibitor domain 1
7	22022079	22022578	500	Promoter (<=1kb)	7	22009636	22021134	11499	2	ENSGALG00010021151	ENSGALT00010051227	-945	Ligand for members of the frizzled family of seven transmembrane receptors
1	196005128	196005627	500	3' UTR	1	196004327	196005859	1533	2	ENSGALG00010003868	ENSGALT00010008942	232	Hemoglobin subunit
19	7516680	7517179	500	Intron (ENSGALT00010072041/ENSGALG00010029778, intron 1 of 8)	19	7515948	7533766	17819	1	ENSGALG00010029778	ENSGALT00010072040	732	Double C2-like domain-containing protein beta
18	2312609	2313108	500	Intron (ENSGALT00010070946/ENSGALG00010029335, intron 1 of 1)	18	2310664	2314186	3523	2	ENSGALG00010029335	ENSGALT00010070946	1078	Ring finger protein
14	13968736	13969235	500	Intron (ENSGALT00010046993/ENSGALG00010019455, intron 2 of 2)	14	13966021	13986613	20593	1	ENSGALG00010019455	ENSGALT00010046996	2715
21	3900014	3900513	500	Intron (ENSGALT00010052463/ENSGALG00010021609, intron 2 of 15)	21	3833772	3894247	60476	2	ENSGALG00010021609	ENSGALT00010052458	-5767	Zinc finger protein castor homolog 1
11	1386013	1386512	500	Intron (ENSGALT00010052514/ENSGALG00010021624, intron 1 of 4)	11	1384694	1393950	9257	1	ENSGALG00010021624	ENSGALT00010052514	1319	Corticosteroid 11-beta-dehydrogenase isozyme 2
5	535352	535851	500	Intron (ENSGALT00010052450/ENSGALG00010021604, intron 1 of 34)	5	534137	553920	19784	1	ENSGALG00010021604	ENSGALT00010052447	1215	spectrin, beta
15	10800420	10800919	500	Exon (ENSGALT00010000395/ENSGALG00010000200, exon 3 of 4)	15	10798737	10803368	4632	1	ENSGALG00010000200	ENSGALT00010000394	1683	Galactose-3-O-sulfotransferase
23	2704308	2704807	500	Intron (ENSGALT00010037459/ENSGALG00010015573, intron 1 of 11)	23	2663938	2705750	41813	2	ENSGALG00010015573	ENSGALT00010037459	943	Mannosyl-oligosaccharide 1,2-alpha-mannosidase IC
24	415171	415670	500	Promoter (<=1kb)	24	411172	414643	3472	2	ENSGALG00010026290	ENSGALT00010063972	-528
17	2105363	2105862	500	Promoter (<=1kb)	17	2057024	2104427	47404	2	ENSGALG00010029142	ENSGALT00010070420	-936	Regulator of G-protein signaling 3
14	13463311	13463810	500	Distal Intergenic	14	13447803	13460738	12936	1	ENSGALG00010018046	ENSGALT00010043623	15508	Belongs to the peptidase C2 family
8	28217460	28217959	500	Intron (ENSGALT00010055591/ENSGALG00010022848, intron 1 of 23)	8	28216072	28250025	33954	1	ENSGALG00010022848	ENSGALT00010055600	1388	SH3-containing GRB2-like protein 3-interacting protein 1
23	5478182	5478681	500	Distal Intergenic	23	5483879	5485631	1753	1	ENSGALG00010017380	ENSGALT00010041943	-5198	MARCKS-related protein
22	1415466	1415965	500	Exon (ENSGALT00010046745/ENSGALG00010019328, exon 1 of 2)	22	1415402	1416709	1308	2	ENSGALG00010019328	ENSGALT00010046745	744
4	46003905	46004404	500	Exon (ENSGALT00010007588/ENSGALG00010003240, exon 2 of 4)	4	46003413	46004755	1343	2	ENSGALG00010003240	ENSGALT00010007588	351	Placenta-specific gene 8 protein-like
14	5317115	5317614	500	Intron (ENSGALT00010042076/ENSGALG00010017430, intron 10 of 35)	14	5241609	5243248	1640	2	ENSGALG00010022683	ENSGALT00010055169	-73867
12	11640882	11641381	500	Exon (ENSGALT00010052166/ENSGALG00010021512, exon 3 of 21)	12	11639687	11645222	5536	1	ENSGALG00010021512	ENSGALT00010052169	1195	Copine
17	1342289	1342788	500	Intron (ENSGALT00010068970/ENSGALG00010028483, intron 20 of 21)	17	1329912	1331076	1165	1	ENSGALG00010028984	ENSGALT00010070071	12377
5	549260	549759	500	Exon (ENSGALT00010052450/ENSGALG00010021604, exon 30 of 35)	5	553991	560999	7009	2	ENSGALG00010021640	ENSGALT00010052585	11240	Pleckstrin homology domain-containing family G member
14	5165946	5166445	500	Promoter (1-2kb)	14	5151059	5164175	13117	2	ENSGALG00010017793	ENSGALT00010042991	-1771	Protein of unknown function (DUF1669)
34	1082550	1083049	500	Promoter (1-2kb)	34	1084973	1185063	100091	1	ENSGALG00010024365	ENSGALT00010059427	-1924	Transcription factor
12	3088587	3089086	500	Intron (ENSGALT00010066424/ENSGALG00010027396, intron 1 of 6)	12	3087390	3095912	8523	1	ENSGALG00010027396	ENSGALT00010066424	1197	glutamate receptor
19	1315497	1315996	500	Promoter (<=1kb)	19	1315828	1320932	5105	1	ENSGALG00010029585	ENSGALT00010071517	0	Belongs to the TRAFAC class TrmE-Era-EngA-EngB-Septin- like GTPase superfamily. Septin GTPase family
4	90661553	90662052	500	Exon (ENSGALT00010012673/ENSGALG00010005340, exon 3 of 6)	4	90660137	90662931	2795	2	ENSGALG00010005340	ENSGALT00010012673	879	Interleukin-12 subunit beta-like
26	4735691	4736190	500	Promoter (2-3kb)	26	4738417	4744151	5735	1	ENSGALG00010027621	ENSGALT00010066926	-2227	Translocator
26	1258857	1259356	500	Promoter (<=1kb)	26	1258844	1261584	2741	1	ENSGALG00010027714	ENSGALT00010067176	13	Membrane-associating domain
10	2361960	2362459	500	Intron (ENSGALT00010057520/ENSGALG00010023626, intron 1 of 6)	10	2358169	2366912	8744	1	ENSGALG00010023626	ENSGALT00010057520	3791	Lysyl oxidase homolog 1
2	347183	347682	500	Exon (ENSGALT00010065900/ENSGALG00010027175, exon 17 of 17)	2	351823	383968	32146	1	ENSGALG00010027188	ENSGALT00010065926	-4141	Potassium voltage-gated channel, subfamily H
23	4450101	4450600	500	Promoter (1-2kb)	23	4451959	4466316	14358	1	ENSGALG00010014859	ENSGALT00010035762	-1359	trafficking protein particle complex
34	1216902	1217401	500	3' UTR	34	1216957	1221503	4547	2	ENSGALG00010024583	ENSGALT00010059966	4102	cell-matrix adhesion involved in ameboidal cell migration
22	3011914	3012413	500	Intron (ENSGALT00010049663/ENSGALG00010020521, intron 2 of 32)	22	2994567	3012991	18425	2	ENSGALG00010020521	ENSGALT00010049663	578	Protein kinase C conserved region 2 (CalB)
3	4483500	4483999	500	Promoter (<=1kb)	3	4481747	4483908	2162	2	ENSGALG00010018492	ENSGALT00010044726	0	Transmembrane protein 121-like
23	2415623	2416122	500	5' UTR	23	2368550	2416564	48015	2	ENSGALG00010016852	ENSGALT00010040648	442	AT-hook DNA-binding motif-containing protein 1
22	1418275	1418774	500	Exon (ENSGALT00010046730/ENSGALG00010019322, exon 3 of 3)	22	1417045	1420571	3527	1	ENSGALG00010019322	ENSGALT00010046725	1230	early growth response protein 3
5	322195	322694	500	Promoter (<=1kb)	5	310477	321572	11096	2	ENSGALG00010020160	ENSGALT00010048733	-623	Protein kinase C conserved region 2 (CalB)
28	3066194	3066693	500	Exon (ENSGALT00010066070/ENSGALG00010027249, exon 3 of 3)	28	3064219	3067332	3114	2	ENSGALG00010027249	ENSGALT00010066065	639	C2 calcium-dependent domain-containing protein 4C
2	44724037	44724536	500	Exon (ENSGALT00010047743/ENSGALG00010019781, exon 1 of 1)	2	44721492	44725502	4011	2	ENSGALG00010019781	ENSGALT00010047743	966
6	12482050	12482549	500	Intron (ENSGALT00010049218/ENSGALG00010020365, intron 1 of 16)	6	12480375	12505789	25415	1	ENSGALG00010020365	ENSGALT00010049208	1675	Netrin receptor UNC5B
17	1160436	1160935	500	Distal Intergenic	17	1142215	1157331	15117	2	ENSGALG00010029140	ENSGALT00010070418	-3105	Neural proliferation, differentiation and control
4	11415238	11415737	500	Promoter (1-2kb)	4	11396265	11414145	17881	2	ENSGALG00010011823	ENSGALT00010028252	-1093	Zinc finger, C2H2 type
10	17285073	17285572	500	Intron (ENSGALT00010045660/ENSGALG00010018887, intron 2 of 23)	10	17125225	17286723	161499	2	ENSGALG00010018887	ENSGALT00010045660	1151	ADAM metallopeptidase with thrombospondin type 1 motif 17
1	196115972	196116471	500	Promoter (<=1kb)	1	196116962	196119492	2531	1	ENSGALG00010001558	ENSGALT00010003590	-491	Belongs to the G-protein coupled receptor 1 family
18	9916448	9916947	500	Intron (ENSGALT00010071412/ENSGALG00010029542, intron 1 of 14)	18	9914098	9931508	17411	1	ENSGALG00010029542	ENSGALT00010071411	2350	serine threonine-protein kinase LMTK1
3	30008121	30008620	500	Promoter (1-2kb)	3	29992777	30006977	14201	2	ENSGALG00010019621	ENSGALT00010047351	-1144	Pleckstrin homology domain
25	1029537	1030036	500	Exon (ENSGALT00010066233/ENSGALG00010027322, exon 4 of 6)	25	1028497	1032789	4293	2	ENSGALG00010027322	ENSGALT00010066233	2753	regulation of retinoic acid receptor signaling pathway
34	1803554	1804053	500	Intron (ENSGALT00010055377/ENSGALG00010022778, intron 1 of 3)	34	1796174	1804738	8565	2	ENSGALG00010022778	ENSGALT00010055377	685	growth differentiation factor 11
11	17410062	17410561	500	Intron (ENSGALT00010020455/ENSGALG00010008592, intron 1 of 12)	11	17398779	17411178	12400	2	ENSGALG00010008592	ENSGALT00010020455	617	kiaa0513
25	800423	800922	500	Exon (ENSGALT00010069537/ENSGALG00010028732, exon 3 of 4)	25	798889	800640	1752	1	ENSGALG00010028732	ENSGALT00010069537	1534	ankyrin repeat
21	3936888	3937387	500	Intron (ENSGALT00010052463/ENSGALG00010021609, intron 1 of 15)	21	3833772	3944354	110583	2	ENSGALG00010021609	ENSGALT00010052463	6967	Zinc finger protein castor homolog 1
6	12262250	12262749	500	Intron (ENSGALT00010048943/ENSGALG00010020285, intron 3 of 21)	6	12258005	12278451	20447	1	ENSGALG00010020285	ENSGALT00010048943	4245	A disintegrin and metalloproteinase with thrombospondin motifs 14
34	1101794	1102293	500	Exon (ENSGALT00010059571/ENSGALG00010024416, exon 6 of 10)	34	1095715	1098405	2691	2	ENSGALG00010024410	ENSGALT00010059556	-3389	UPF0160 protein MYG1, mitochondrial
4	1805077	1805576	500	Exon (ENSGALT00010037043/ENSGALG00010015422, exon 2 of 28)	4	1793221	1806427	13207	2	ENSGALG00010015422	ENSGALT00010037043	851	Diacylglycerol kinase
11	458976	459475	500	Exon (ENSGALT00010052053/ENSGALG00010021470, exon 20 of 21)	11	464166	476027	11862	1	ENSGALG00010021534	ENSGALT00010052272	-4691	Belongs to the TRAFAC class myosin-kinesin ATPase superfamily. Kinesin family
10	19620483	19620982	500	Exon (ENSGALT00010049756/ENSGALG00010020615, exon 1 of 4)	10	19617132	19621470	4339	2	ENSGALG00010020615	ENSGALT00010049756	488
11	516530	517029	500	Exon (ENSGALT00010059688/ENSGALG00010024466, exon 4 of 12)	11	513753	517764	4012	2	ENSGALG00010024466	ENSGALT00010059688	735	substituted 1 base at 1 genomic stop codon
28	1823569	1824068	500	Intron (ENSGALT00010069029/ENSGALG00010028506, intron 4 of 4)	28	1822920	1826267	3348	2	ENSGALG00010028506	ENSGALT00010069029	2199	SH2 domain-containing adapter protein D
5	58634211	58634710	500	Intron (ENSGALT00010044193/ENSGALG00010018312, intron 1 of 14)	5	58562590	58638008	75419	2	ENSGALG00010018312	ENSGALT00010044193	3298	factor 39
8	20466928	20467427	500	5' UTR	8	20466411	20468369	1959	2	ENSGALG00010025809	ENSGALT00010062925	942	Leucine rich repeat
1	49635284	49635783	500	Promoter (<=1kb)	1	49631417	49635287	3871	2	ENSGALG00010010856	ENSGALT00010025989	0	Cold shock
28	2789505	2790004	500	Distal Intergenic	28	2798488	2851992	53505	1	ENSGALG00010027700	ENSGALT00010067143	-8484	Transcription factor
13	9765096	9765595	500	Intron (ENSGALT00010021218/ENSGALG00010008906, intron 1 of 14)	13	9757148	9766958	9811	2	ENSGALG00010008906	ENSGALT00010021218	1363	Actin depolymerisation factor/cofilin -like domains
9	7385548	7386047	500	Intron (ENSGALT00010061941/ENSGALG00010025364, intron 2 of 15)	9	7294074	7387718	93645	2	ENSGALG00010025364	ENSGALT00010061941	1671	Ephrin type-A receptor 4
25	438639	439138	500	Promoter (<=1kb)	25	434877	438902	4026	2	ENSGALG00010028097	ENSGALT00010068079	0	Tetratricopeptide repeat protein 24
15	7924059	7924558	500	Intron (ENSGALT00010058452/ENSGALG00010024007, intron 2 of 8)	15	7923326	7927085	3760	1	ENSGALG00010024007	ENSGALT00010058448	733	Carbonic anhydrase 15-like
2	4012535	4013034	500	Promoter (<=1kb)	2	4011265	4013202	1938	2	ENSGALG00010027697	ENSGALT00010067124	168	Cathelicidin antimicrobial peptide
28	3342140	3342639	500	Exon (ENSGALT00010067793/ENSGALG00010027974, exon 25 of 47)	28	3337078	3337184	107	1	ENSGALG00010028715	ENSGALT00010069516	5062
19	6405855	6406354	500	Promoter (1-2kb)	19	6407575	6414041	6467	1	ENSGALG00010029688	ENSGALT00010071804	-1221	Peroxisomal sarcosine oxidase
24	378691	379190	500	Promoter (<=1kb)	24	367254	377928	10675	2	ENSGALG00010024652	ENSGALT00010060183	-763	tRNA pseudouridine(38 39) synthase
14	12246231	12246730	500	Exon (ENSGALT00010040881/ENSGALG00010016928, exon 6 of 16)	14	12245346	12249183	3838	1	ENSGALG00010016928	ENSGALT00010040876	885	Regulator of G-protein signaling 11
17	9337460	9337959	500	Intron (ENSGALT00010067643/ENSGALG00010027906, intron 3 of 7)	17	9329735	9341057	11323	2	ENSGALG00010027906	ENSGALT00010067643	3098	Zinc-binding domain present in Lin-11, Isl-1, Mec-3.
17	9368266	9368765	500	Promoter (1-2kb)	17	9370346	9416687	46342	1	ENSGALG00010028372	ENSGALT00010068740	-1581	prostaglandin G H synthase
28	1819939	1820438	500	Promoter (<=1kb)	28	1799951	1820546	20596	2	ENSGALG00010028415	ENSGALT00010068829	108	Fibronectin type III and SPRY
28	4006681	4007180	500	Promoter (1-2kb)	28	3992005	4005171	13167	2	ENSGALG00010028386	ENSGALT00010068778	-1510	neurocan core protein
5	624985	625484	500	3' UTR	5	622268	626100	3833	1	ENSGALG00010022050	ENSGALT00010053618	2717	Scavenger receptor Cys-rich
18	5114409	5114908	500	Exon (ENSGALT00010071241/ENSGALG00010029456, exon 15 of 19)	18	5121085	5127270	6186	1	ENSGALG00010029459	ENSGALT00010071244	-6177	glomerular parietal epithelial cell development
34	689340	689839	500	Exon (ENSGALT00010062602/ENSGALG00010025650, exon 3 of 6)	34	683994	690582	6589	1	ENSGALG00010025650	ENSGALT00010062602	5346	Protein phosphatase 1 regulatory
7	21779374	21779873	500	Promoter (<=1kb)	7	21775142	21778515	3374	2	ENSGALG00010018284	ENSGALT00010044123	-859	Striated muscle preferentially expressed protein
34	1878494	1878993	500	Exon (ENSGALT00010058362/ENSGALG00010023967, exon 2 of 7)	34	1876894	1880089	3196	2	ENSGALG00010023967	ENSGALT00010058362	1096	Intermediate filament protein
22	3320948	3321447	500	Promoter (2-3kb)	22	3317097	3318386	1290	2	ENSGALG00010019149	ENSGALT00010046328	-2562	oxidoreductase activity, acting on a heme group of donors, oxygen as acceptor
2	474261	474760	500	Exon (ENSGALT00010066022/ENSGALG00010027228, exon 50 of 104)	2	462679	462740	62	1	ENSGALG00010027688	ENSGALT00010067110	11582
21	4857086	4857585	500	Exon (ENSGALT00010050360/ENSGALG00010020820, exon 2 of 16)	21	4856548	4872338	15791	1	ENSGALG00010020820	ENSGALT00010050358	538	Von Willebrand factor A domain-containing protein 5B1
25	389893	390392	500	Intron (ENSGALT00010068021/ENSGALG00010028072, intron 1 of 6)	25	385167	390846	5680	2	ENSGALG00010028072	ENSGALT00010068021	454	Rab subfamily of small GTPases
19	4855171	4855670	500	Intron (ENSGALT00010071624/ENSGALG00010029622, intron 1 of 7)	19	4854714	4864381	9668	1	ENSGALG00010029622	ENSGALT00010071624	457	Matrix metalloproteinase-28
11	18512895	18513394	500	Exon (ENSGALT00010019375/ENSGALG00010008126, exon 2 of 15)	11	18511414	18517287	5874	1	ENSGALG00010008126	ENSGALT00010019376	1481	Cadherin cytoplasmic region
22	2622111	2622610	500	Exon (ENSGALT00010042845/ENSGALG00010017720, exon 2 of 19)	22	2621827	2628281	6455	1	ENSGALG00010017720	ENSGALT00010042848	284	Disintegrin and metalloproteinase domain-containing protein
8	20806627	20807126	500	Intron (ENSGALT00010063619/ENSGALG00010026111, intron 1 of 4)	8	20805573	20816922	11350	1	ENSGALG00010026111	ENSGALT00010063619	1054	-
8	19300153	19300652	500	Exon (ENSGALT00010054692/ENSGALG00010022480, exon 2 of 12)	8	19293971	19301816	7846	2	ENSGALG00010022480	ENSGALT00010054692	1164	DNA helicase
27	4650315	4650814	500	Intron (ENSGALT00010051447/ENSGALG00010021221, intron 2 of 15)	27	4645389	4654878	9490	2	ENSGALG00010021221	ENSGALT00010051447	4064	Huntingtin-associated protein 1
17	5335304	5335803	500	Intron (ENSGALT00010070121/ENSGALG00010029021, intron 2 of 2)	17	5333344	5336675	3332	2	ENSGALG00010029021	ENSGALT00010070121	872
2	321869	322368	500	Intron (ENSGALT00010065868/ENSGALG00010027167, intron 5 of 8)	2	320728	326386	5659	2	ENSGALG00010027167	ENSGALT00010065868	4018	ion channel
13	9956449	9956948	500	5' UTR	13	9956236	9959541	3306	1	ENSGALG00010010168	ENSGALT00010024175	213	cuprous ion binding
25	1748655	1749154	500	Exon (ENSGALT00010068306/ENSGALG00010028188, exon 2 of 12)	25	1748114	1756434	8321	1	ENSGALG00010028188	ENSGALT00010068308	541	Mothers against decapentaplegic homolog
19	4594499	4594998	500	Promoter (<=1kb)	19	4595739	4611269	15531	1	ENSGALG00010029297	ENSGALT00010070851	-741	SH2B adapter protein 2
19	6792022	6792521	500	Promoter (<=1kb)	19	6786396	6791259	4864	2	ENSGALG00010029717	ENSGALT00010071875	-763	Tumor suppressor candidate 5
34	1319058	1319557	500	Promoter (<=1kb)	34	1313147	1318468	5322	2	ENSGALG00010025954	ENSGALT00010063274	-590	Tubulin is the major constituent of microtubules. It binds two moles of GTP, one at an exchangeable site on the beta chain and one at a non-exchangeable site on the alpha chain
11	18194197	18194696	500	Promoter (2-3kb)	11	18171008	18191832	20825	2	ENSGALG00010007930	ENSGALT00010018927	-2365	NHR2 domain like
13	1561386	1561885	500	Promoter (<=1kb)	13	1561888	1570746	8859	1	ENSGALG00010011491	ENSGALT00010027517	-3	RELT-like protein 2
2	362108	362607	500	Intron (ENSGALT00010065926/ENSGALG00010027188, intron 4 of 17)	2	359837	383012	23176	1	ENSGALG00010027188	ENSGALT00010065925	2271	Potassium voltage-gated channel, subfamily H
2	83494808	83495307	500	Intron (ENSGALT00010020080/ENSGALG00010008389, intron 2 of 13)	2	83521155	83546499	25345	1	ENSGALG00010008399	ENSGALT00010020096	-25848	INO80 complex subunit C
5	13800924	13801423	500	Exon (ENSGALT00010064560/ENSGALG00010026580, exon 2 of 2)	5	13800383	13803084	2702	1	ENSGALG00010026772	ENSGALT00010064942	541
10	18790233	18790732	500	Intron (ENSGALT00010050317/ENSGALG00010020807, intron 2 of 3)	10	18788183	18800093	11911	2	ENSGALG00010020814	ENSGALT00010050338	9361
3	8289874	8290373	500	Promoter (<=1kb)	3	8278506	8289180	10675	2	ENSGALG00010017485	ENSGALT00010042239	-694	Limb bud and heart development
3	96139297	96139796	500	Intron (ENSGALT00010005608/ENSGALG00010002433, intron 1 of 15)	3	96138436	96174923	36488	1	ENSGALG00010002433	ENSGALT00010005606	861	Grainyhead-like protein 1 homolog
15	11059484	11059983	500	Promoter (1-2kb)	15	11053266	11058468	5203	2	ENSGALG00010000312	ENSGALT00010000589	-1016	Calcium binding protein 7
6	16350750	16351249	500	Intron (ENSGALT00010051320/ENSGALG00010021169, intron 1 of 18)	6	16349547	16458946	109400	1	ENSGALG00010021169	ENSGALT00010051282	1203	Calcium calmodulin-dependent protein kinase type II
12	3196238	3196737	500	Intron (ENSGALT00010068673/ENSGALG00010028349, intron 1 of 1)	12	3194827	3197111	2285	2	ENSGALG00010028347	ENSGALT00010068660	374
14	8723339	8723838	500	Promoter (<=1kb)	14	8724056	8739243	15188	1	ENSGALG00010019005	ENSGALT00010046001	-218	MFS/sugar transport protein
17	2100258	2100757	500	Intron (ENSGALT00010070420/ENSGALG00010029142, intron 1 of 17)	17	2057024	2104427	47404	2	ENSGALG00010029142	ENSGALT00010070420	3670	Regulator of G-protein signaling 3
22	2339783	2340282	500	Exon (ENSGALT00010046922/ENSGALG00010019418, exon 2 of 2)	22	2338769	2347750	8982	1	ENSGALG00010019418	ENSGALT00010046925	1014	zinc finger protein
3	109158451	109158950	500	Intron (ENSGALT00010019496/ENSGALG00010008166, intron 3 of 6)	3	109156106	109310201	154096	1	ENSGALG00010008166	ENSGALT00010019498	2345	Runt-related transcription factor 2
13	8199075	8199574	500	Promoter (<=1kb)	13	8163383	8198082	34700	2	ENSGALG00010012297	ENSGALT00010029445	-993	Actin-binding LIM protein 3
13	11844572	11845071	500	Distal Intergenic	13	11762457	11840992	78536	2	ENSGALG00010016768	ENSGALT00010040441	-3580	Polypeptide N-acetylgalactosaminyltransferase 10
17	8416756	8417255	500	Promoter (<=1kb)	17	8416853	8450959	34107	1	ENSGALG00010028107	ENSGALT00010068104	0	neurogenic locus notch
20	5916160	5916659	500	Intron (ENSGALT00010052082/ENSGALG00010021478, intron 1 of 12)	20	5895255	5917841	22587	2	ENSGALG00010021478	ENSGALT00010052074	1182	Solute carrier family 13
Z	9560869	9561368	500	Exon (ENSGALT00010021535/ENSGALG00010009037, exon 11 of 28)	41	9551861	9570155	18295	1	ENSGALG00010009037	ENSGALT00010021519	9008	Receptor-type tyrosine-protein phosphatase
9	5061484	5061983	500	Intron (ENSGALT00010060962/ENSGALG00010024964, intron 1 of 5)	9	5046218	5062469	16252	2	ENSGALG00010024964	ENSGALT00010060962	486	integral membrane protein 2C
27	4192987	4193486	500	Promoter (<=1kb)	27	4193157	4196913	3757	1	ENSGALG00010024327	ENSGALT00010059310	0	protein phosphatase 1, regulatory
19	6000195	6000694	500	Promoter (<=1kb)	19	6000258	6000316	59	2	ENSGALG00010029902	ENSGALT00010072293	0
27	3860485	3860984	500	Intron (ENSGALT00010058945/ENSGALG00010024162, intron 20 of 20)	27	3841078	3849489	8412	1	ENSGALG00010024122	ENSGALT00010058826	19407	radial glia guided migration of Purkinje cell
14	13287264	13287763	500	Intron (ENSGALT00010045007/ENSGALG00010018583, intron 1 of 22)	14	13267146	13288283	21138	2	ENSGALG00010018583	ENSGALT00010044985	520	Periplakin
20	1330487	1330986	500	Exon (ENSGALT00010061108/ENSGALG00010025033, exon 1 of 2)	20	1329905	1331909	2005	1	ENSGALG00010025033	ENSGALT00010061108	582
9	10337305	10337804	500	3' UTR	9	10336460	10555012	218553	1	ENSGALG00010015858	ENSGALT00010038204	845	sulfotransferase 2
23	5602461	5602960	500	Promoter (<=1kb)	23	5598628	5602535	3908	2	ENSGALG00010017645	ENSGALT00010042661	0	Belongs to the intermediate filament family
17	1651379	1651878	500	5' UTR	17	1647726	1652516	4791	2	ENSGALG00010028517	ENSGALT00010069068	638	Ring finger protein 208
13	15427039	15427538	500	Distal Intergenic	13	15366208	15420532	54325	2	ENSGALG00010013261	ENSGALT00010031881	-6507	Jade family PHD finger 2
27	4184808	4185307	500	Promoter (1-2kb)	27	4179356	4183771	4416	2	ENSGALG00010026122	ENSGALT00010063634	-1037	Neuronal differentiation 2
18	9604608	9605107	500	Exon (ENSGALT00010071265/ENSGALG00010029470, exon 2 of 2)	18	9603556	9611044	7489	1	ENSGALG00010029470	ENSGALT00010071262	1052	Belongs to the G-protein coupled receptor 1 family
12	11713150	11713649	500	Exon (ENSGALT00010053018/ENSGALG00010021792, exon 3 of 6)	12	11711931	11714924	2994	2	ENSGALG00010021792	ENSGALT00010053014	1275	Kelch domain-containing protein 8B
20	10232112	10232611	500	3' UTR	20	10228972	10235155	6184	1	ENSGALG00010013742	ENSGALT00010032979	3140	Furin-like repeat, cysteine-rich
20	10260770	10261269	500	Intron (ENSGALT00010033128/ENSGALG00010013799, intron 1 of 1)	20	10259797	10263880	4084	1	ENSGALG00010013799	ENSGALT00010033128	973	Transcriptional repressor scratch
14	13064566	13065065	500	Promoter (1-2kb)	14	13066326	13071343	5018	1	ENSGALG00010018128	ENSGALT00010043795	-1261	Belongs to the TRAFAC class TrmE-Era-EngA-EngB-Septin- like GTPase superfamily. Septin GTPase family
14	13296700	13297199	500	Intron (ENSGALT00010045067/ENSGALG00010018620, intron 1 of 21)	14	13295801	13332441	36641	1	ENSGALG00010018620	ENSGALT00010045064	899	Syntaxin-binding protein 4-like
26	381756	382255	500	Distal Intergenic	26	385742	390066	4325	1	ENSGALG00010024486	ENSGALT00010059721	-3487	G protein-coupled receptor 37 like 1
10	12359255	12359754	500	Promoter (<=1kb)	10	12261137	12359111	97975	2	ENSGALG00010019331	ENSGALT00010046782	-144	Protein KIAA1199 homolog
3	105245617	105246116	500	Promoter (<=1kb)	3	105189590	105245970	56381	2	ENSGALG00010010663	ENSGALT00010025413	0	EFR3 homolog
9	15009225	15009724	500	Distal Intergenic	9	15023497	15031617	8121	1	ENSGALG00010015670	ENSGALT00010037722	-13773	Prothymosin alpha-like
Z	71096670	71097169	500	Intron (ENSGALT00010014075/ENSGALG00010005881, intron 1 of 11)	41	71051274	71098223	46950	2	ENSGALG00010005881	ENSGALT00010014075	1054	Belongs to the WD repeat coronin family
26	5254178	5254677	500	Intron (ENSGALT00010066606/ENSGALG00010027490, intron 1 of 20)	26	5251800	5286066	34267	1	ENSGALG00010027490	ENSGALT00010066603	2378	This magnesium-dependent enzyme catalyzes the hydrolysis of ATP coupled with the transport of calcium
17	3140619	3141118	500	Promoter (1-2kb)	17	3129470	3138776	9307	2	ENSGALG00010028894	ENSGALT00010069903	-1843	Transcription factor
14	4663903	4664402	500	Promoter (<=1kb)	14	4659204	4664017	4814	2	ENSGALG00010021671	ENSGALT00010052645	0	receptor superfamily, member 13B
28	3261585	3262084	500	Exon (ENSGALT00010066484/ENSGALG00010027421, exon 3 of 8)	28	3259118	3263560	4443	2	ENSGALG00010027421	ENSGALT00010066484	1476	phosphatase-related protein type
26	4944057	4944556	500	Intron (ENSGALT00010067142/ENSGALG00010027704, intron 2 of 3)	26	4938063	4946850	8788	1	ENSGALG00010027704	ENSGALT00010067142	5994	MyoD family inhibitor
25	392231	392730	500	Promoter (1-2kb)	25	385167	390846	5680	2	ENSGALG00010028072	ENSGALT00010068021	-1385	Rab subfamily of small GTPases
15	5807614	5808113	500	Promoter (1-2kb)	15	5809290	5811982	2693	1	ENSGALG00010025445	ENSGALT00010062119	-1177	UDP-GlcNAc betaGal beta-1,3-N-acetylglucosaminyltransferase 4
24	4349226	4349725	500	Distal Intergenic	24	4341532	4345940	4409	2	ENSGALG00010024180	ENSGALT00010058985	-3286	Histone H4 transcription factor
10	20161547	20162046	500	Promoter (<=1kb)	10	20159518	20160697	1180	2	ENSGALG00010000040	ENSGALT00010000042	-850	Peptidyl-prolyl cis-trans isomerase FKBP8-like
14	13955298	13955797	500	Distal Intergenic	14	13924936	13949922	24987	2	ENSGALG00010017494	ENSGALT00010042270	-5376	TBC1 domain family member 24
9	686071	686570	500	Intron (ENSGALT00010055516/ENSGALG00010022826, intron 1 of 2)	9	681766	688258	6493	1	ENSGALG00010022826	ENSGALT00010055516	4305	protein C2orf82 homolog
28	3657410	3657909	500	Exon (ENSGALT00010067989/ENSGALG00010028057, exon 15 of 15)	28	3662776	3662870	95	1	ENSGALG00010028724	ENSGALT00010069525	-4867
17	1054172	1054671	500	Promoter (<=1kb)	17	1029236	1054070	24835	2	ENSGALG00010027789	ENSGALT00010067341	-102	UDP-N-acetylhexosamine pyrophosphorylase-like protein 1
19	5980573	5981072	500	Promoter (<=1kb)	19	5981073	5995263	14191	1	ENSGALG00010029395	ENSGALT00010071101	-1	Putative diphthamide synthesis protein
21	2771912	2772411	500	Intron (ENSGALT00010052968/ENSGALG00010021766, intron 1 of 36)	21	2702311	2776112	73802	2	ENSGALG00010021766	ENSGALT00010052968	3701	Domain found in sea urchin sperm protein, enterokinase, agrin
3	104744267	104744766	500	Intron (ENSGALT00010022761/ENSGALG00010009546, intron 1 of 5)	3	104743062	104750873	7812	1	ENSGALG00010009546	ENSGALT00010022761	1205	regulator of
5	59297337	59297836	500	Distal Intergenic	5	59306788	59309529	2742	1	ENSGALG00010020162	ENSGALT00010048692	-8952
18	11170281	11170780	500	Intron (ENSGALT00010071757/ENSGALG00010029669, intron 18 of 18)	18	11173377	11175750	2374	2	ENSGALG00010029678	ENSGALT00010071782	4970	Usher syndrome
4	13413555	13414054	500	Intron (ENSGALT00010037071/ENSGALG00010015443, intron 1 of 16)	4	13347444	13453229	105786	2	ENSGALG00010015443	ENSGALT00010037071	39175	P21-Rho-binding domain
23	5614412	5614911	500	Intron (ENSGALT00010042704/ENSGALG00010017661, intron 1 of 6)	23	5613826	5627852	14027	1	ENSGALG00010017661	ENSGALT00010042685	586	protein KIAA1522 homolog
3	105026136	105026635	500	Intron (ENSGALT00010024835/ENSGALG00010010390, intron 1 of 2)	3	105014333	105027628	13296	2	ENSGALG00010010390	ENSGALT00010024835	993	channel subfamily K member 3
27	1043410	1043909	500	Promoter (<=1kb)	27	1044793	1048346	3554	1	ENSGALG00010026500	ENSGALT00010064404	-884
17	3103719	3104218	500	Intron (ENSGALT00010069897/ENSGALG00010028892, intron 1 of 14)	17	3086127	3104972	18846	2	ENSGALG00010028892	ENSGALT00010069895	754	Family with sequence similarity 129 member B
7	12320921	12321420	500	Intron (ENSGALT00010063458/ENSGALG00010026008, intron 7 of 16)	7	12280312	12361472	81161	2	ENSGALG00010026008	ENSGALT00010063458	40052	C-terminal domain of neuropilin glycoprotein
10	17682245	17682744	500	Intron (ENSGALT00010046295/ENSGALG00010019123, intron 1 of 6)	10	17681806	17708196	26391	1	ENSGALG00010019123	ENSGALT00010046317	439	Pleckstrin homology domain-containing family O member 2
3	104992600	104993099	500	Promoter (<=1kb)	3	104985819	104992561	6743	2	ENSGALG00010010337	ENSGALT00010024716	-39	Scavenger receptor class A, member 3
14	5240581	5241080	500	Promoter (1-2kb)	14	5233211	5239395	6185	2	ENSGALG00010017419	ENSGALT00010042034	-1186	B9 domain-containing protein 1
14	4195352	4195851	500	Promoter (<=1kb)	14	4196373	4310331	113959	1	ENSGALG00010021237	ENSGALT00010051473	-522	Fascin domain
23	1645864	1646363	500	Promoter (1-2kb)	23	1630540	1644109	13570	2	ENSGALG00010013047	ENSGALT00010031286	-1755	Catalyzes the ATP-dependent amination of UTP to CTP with either L-glutamine or ammonia as the source of nitrogen
18	9422063	9422562	500	Intron (ENSGALT00010072028/ENSGALG00010029771, intron 1 of 2)	18	9420966	9426029	5064	1	ENSGALG00010029771	ENSGALT00010072028	1097	Transcription factor SOX-9
28	2401513	2402012	500	Intron (ENSGALT00010069000/ENSGALG00010028495, intron 4 of 4)	28	2399232	2409283	10052	1	ENSGALG00010028495	ENSGALT00010068989	2281	repeat- and
14	12117377	12117876	500	Promoter (<=1kb)	14	12117584	12119420	1837	1	ENSGALG00010019732	ENSGALT00010047642	0	Belongs to the globin family
14	12242391	12242890	500	Promoter (1-2kb)	14	12238087	12241219	3133	2	ENSGALG00010016914	ENSGALT00010040826	-1172	Protein disulfide-isomerase A2
20	10123993	10124492	500	Promoter (<=1kb)	20	10115498	10124428	8931	2	ENSGALG00010016465	ENSGALT00010039678	0	Serine threonine-protein kinase 35
2	31164203	31164702	500	Promoter (<=1kb)	2	31059703	31164518	104816	2	ENSGALG00010001476	ENSGALT00010003410	0	insulin-like growth factor 2
15	6586630	6587129	500	Exon (ENSGALT00010054768/ENSGALG00010022497, exon 1 of 11)	15	6549136	6588338	39203	2	ENSGALG00010022497	ENSGALT00010054768	1209	Belongs to the WD repeat coronin family
8	20085914	20086413	500	Promoter (<=1kb)	8	20069535	20084974	15440	2	ENSGALG00010023664	ENSGALT00010057675	-940	Belongs to the sodium neurotransmitter symporter (SNF) (TC 2.A.22) family
8	28164617	28165116	500	Exon (ENSGALT00010065640/ENSGALG00010027081, exon 2 of 15)	8	28168977	28211200	42224	1	ENSGALG00010027081	ENSGALT00010065637	-3861	Metal dependent phosphohydrolases with conserved 'HD' motif.
5	37336329	37336828	500	Intron (ENSGALT00010014834/ENSGALG00010006231, intron 2 of 4)	5	37333379	37352311	18933	1	ENSGALG00010006231	ENSGALT00010014834	2950	visual system homeobox 2
12	3279061	3279560	500	Promoter (<=1kb)	12	3271129	3278557	7429	2	ENSGALG00010027488	ENSGALT00010066592	-504	HAUS augmin-like complex subunit 3
8	28403899	28404398	500	Distal Intergenic	8	28379353	28393723	14371	2	ENSGALG00010023389	ENSGALT00010057023	-10176	Guanine nucleotide-binding protein G(I) G(S) G(O) subunit gamma-12
4	4013856	4014355	500	Promoter (<=1kb)	4	4007392	4013472	6081	2	ENSGALG00010019500	ENSGALT00010047076	-384
17	5552841	5553340	500	Promoter (<=1kb)	17	5552761	5556718	3958	1	ENSGALG00010028082	ENSGALT00010068045	80	adenylate kinase
14	6883221	6883720	500	Exon (ENSGALT00010042708/ENSGALG00010017669, exon 1 of 9)	14	6879435	6883928	4494	2	ENSGALG00010017669	ENSGALT00010042708	208	Epidermal growth factor-like domain.
27	3881699	3882198	500	Intron (ENSGALT00010058945/ENSGALG00010024162, intron 4 of 20)	27	3868317	3887223	18907	2	ENSGALG00010024162	ENSGALT00010058935	5025	SRC kinase signaling inhibitor 1
10	19381064	19381563	500	Distal Intergenic	10	19385496	19387632	2137	1	ENSGALG00010020838	ENSGALT00010050385	-3933
22	2788246	2788745	500	Promoter (<=1kb)	22	2787368	2788798	1431	2	ENSGALG00010018193	ENSGALT00010043966	53	protein ubiquitination
26	3843482	3843981	500	3' UTR	26	3842079	3845801	3723	1	ENSGALG00010025357	ENSGALT00010061924	1403	Olfactomedin-like protein 3
13	16886868	16887367	500	Promoter (<=1kb)	13	16886770	16890588	3819	1	ENSGALG00010017164	ENSGALT00010041409	98
4	90480868	90481367	500	Promoter (<=1kb)	4	90481567	90481755	189	1	ENSGALG00010018538	ENSGALT00010044850	-200
26	1773921	1774420	500	Promoter (2-3kb)	26	1769491	1771228	1738	2	ENSGALG00010027345	ENSGALT00010066303	-2693	Vesicle transport protein GOT1A
3	15751988	15752487	500	Exon (ENSGALT00010040674/ENSGALG00010016860, exon 4 of 5)	3	15750470	15754100	3631	2	ENSGALG00010016860	ENSGALT00010040674	1613	Visual system homeobox 1
23	2400321	2400820	500	Intron (ENSGALT00010040648/ENSGALG00010016852, intron 2 of 6)	23	2368550	2416564	48015	2	ENSGALG00010016852	ENSGALT00010040648	15744	AT-hook DNA-binding motif-containing protein 1
1	196155398	196155897	500	Distal Intergenic	1	196157083	196163210	6128	2	ENSGALG00010001627	ENSGALT00010003718	7313	factor interacting protein 2
28	954070	954569	500	Intron (ENSGALT00010068610/ENSGALG00010028333, intron 1 of 8)	28	953369	964935	11567	1	ENSGALG00010028333	ENSGALT00010068611	701	Ceramide synthase
4	1326885	1327384	500	5' UTR	4	1302212	1329229	27018	2	ENSGALG00010017860	ENSGALT00010043192	1845	Cysteinyl leukotriene receptor 1
4	90642661	90643160	500	3' UTR	4	90645289	90645349	61	2	ENSGALG00010006233	ENSGALT00010014823	2189
5	23473967	23474466	500	Promoter (<=1kb)	5	23459956	23474048	14093	2	ENSGALG00010022041	ENSGALT00010053580	0	c-Jun-amino-terminal kinase-interacting protein 1
21	6542262	6542761	500	Exon (ENSGALT00010043332/ENSGALG00010017873, exon 68 of 92)	21	6552475	6575777	23303	1	ENSGALG00010018251	ENSGALT00010044065	-9714	Ubiquitin carboxyl-terminal hydrolase 48
3	16784466	16784965	500	Promoter (<=1kb)	3	16783379	16784344	966	2	ENSGALG00010017532	ENSGALT00010042376	-122	Homeodomain
25	115267	115766	500	Exon (ENSGALT00010068985/ENSGALG00010028490, exon 9 of 9)	25	99678	111498	11821	2	ENSGALG00010028486	ENSGALT00010068976	-3769	rho GTPase-activating protein
11	1724667	1725166	500	Intron (ENSGALT00010059930/ENSGALG00010024566, intron 1 of 14)	11	1723687	1734904	11218	1	ENSGALG00010024566	ENSGALT00010059923	980	MTSS1L, I-BAR domain containing
3	109648151	109648650	500	Intron (ENSGALT00010019841/ENSGALG00010008299, intron 1 of 1)	3	109646555	109650934	4380	1	ENSGALG00010008299	ENSGALT00010019841	1596	Ankyrin repeat domain-containing protein 66
13	8179521	8180020	500	Intron (ENSGALT00010029463/ENSGALG00010012297, intron 1 of 21)	13	8143441	8161832	18392	2	ENSGALG00010011745	ENSGALT00010028098	-17689	Actin filament-associated protein 1-like 1
9	21900975	21901474	500	5' UTR	9	21869873	21903266	33394	2	ENSGALG00010001167	ENSGALT00010002673	1792	Structural maintenance of chromosomes
2	135484815	135485314	500	Promoter (<=1kb)	2	135485255	135490956	5702	1	ENSGALG00010009284	ENSGALT00010022109	0	C-terminal cystine knot-like domain (CTCK)
2	127398553	127399052	500	Promoter (<=1kb)	2	127399626	127404758	5133	1	ENSGALG00010011297	ENSGALT00010026973	-574	Odd-skipped related transciption factor 2
28	2984542	2985041	500	Promoter (<=1kb)	28	2982163	2984106	1944	2	ENSGALG00010027216	ENSGALT00010065981	-436	Leucine rich repeat C-terminal domain
3	95553894	95554393	500	Promoter (<=1kb)	3	95554607	95559726	5120	1	ENSGALG00010003916	ENSGALT00010009060	-214
4	910044	910543	500	Distal Intergenic	4	979132	1026997	47866	2	ENSGALG00010014340	ENSGALT00010034544	116454	Ephrin
2	79467933	79468432	500	Exon (ENSGALT00010001287/ENSGALG00010000606, exon 1 of 2)	2	79452681	79469431	16751	2	ENSGALG00010000606	ENSGALT00010001287	999	ubiquitin-conjugating enzyme
6	22909666	22910165	500	3' UTR	6	22908337	22913019	4683	2	ENSGALG00010018311	ENSGALT00010044176	2854	Homeodomain
9	4281212	4281711	500	Promoter (<=1kb)	9	4281532	4288013	6482	1	ENSGALG00010024727	ENSGALT00010060361	0	galactose-3-O-sulfotransferase
17	1136009	1136508	500	Exon (ENSGALT00010066381/ENSGALG00010027377, exon 3 of 5)	17	1135044	1138692	3649	2	ENSGALG00010027377	ENSGALT00010066381	2184	POU domain class 5 transcription factor
15	6917023	6917522	500	Promoter (<=1kb)	15	6911191	6916891	5701	2	ENSGALG00010021834	ENSGALT00010053126	-132	Sodium-dependent serotonin transporter-like
1	124186310	124186809	500	Distal Intergenic	1	124193785	124197686	3902	1	ENSGALG00010003069	ENSGALT00010007141	-6976
18	5000944	5001443	500	Intron (ENSGALT00010071111/ENSGALG00010029400, intron 1 of 3)	18	4999350	5003307	3958	2	ENSGALG00010029400	ENSGALT00010071111	1864	N-acetyltransferase
9	15691803	15692302	500	Distal Intergenic	9	15662114	15684767	22654	2	ENSGALG00010016022	ENSGALT00010038587	-7036	Ephrin type-B receptor
14	4374672	4375171	500	Promoter (<=1kb)	14	4375167	4379412	4246	1	ENSGALG00010021362	ENSGALT00010051751	0	protein 2 3 complex, subunit 1B
28	1325749	1326248	500	Promoter (1-2kb)	28	1327574	1333997	6424	1	ENSGALG00010028077	ENSGALT00010068031	-1326	Sodium:dicarboxylate symporter family
17	2063585	2064084	500	Intron (ENSGALT00010070420/ENSGALG00010029142, intron 16 of 17)	17	2040113	2053629	13517	2	ENSGALG00010027912	ENSGALT00010067667	-9956	Regulator of G-protein signaling 3
14	14247159	14247658	500	Promoter (<=1kb)	14	14243346	14246747	3402	2	ENSGALG00010019341	ENSGALT00010046772	-412
20	5793924	5794423	500	Promoter (<=1kb)	20	5790532	5794508	3977	2	ENSGALG00010024349	ENSGALT00010059385	85	Peptidase inhibitor R3HDML
5	16457588	16458087	500	Exon (ENSGALT00010063572/ENSGALG00010026079, exon 2 of 12)	5	16457092	16461179	4088	1	ENSGALG00010026079	ENSGALT00010063572	496	scavenger receptor activity
4	1740824	1741323	500	Promoter (1-2kb)	4	1743049	1745491	2443	1	ENSGALG00010014578	ENSGALT00010034984	-1726	TSC22 domain family
27	944190	944689	500	Intron (ENSGALT00010057908/ENSGALG00010023752, intron 1 of 1)	27	942202	946966	4765	2	ENSGALG00010023752	ENSGALT00010057908	2277	C1q-related factor
27	1132515	1133014	500	Promoter (<=1kb)	27	1129528	1132893	3366	2	ENSGALG00010026503	ENSGALT00010064410	0
4	11419098	11419597	500	Promoter (<=1kb)	4	11396269	11419065	22797	2	ENSGALG00010011823	ENSGALT00010028272	-33	Zinc finger, C2H2 type
19	4664164	4664663	500	Promoter (<=1kb)	19	4662391	4664185	1795	2	ENSGALG00010029156	ENSGALT00010070458	0	uroplakin-3b-like
21	4309219	4309718	500	Exon (ENSGALT00010040005/ENSGALG00010016595, exon 5 of 22)	21	4308812	4313436	4625	1	ENSGALG00010016595	ENSGALT00010040000	407	Chloride channel protein
27	4853538	4854037	500	Intron (ENSGALT00010056770/ENSGALG00010023277, intron 1 of 5)	27	4849056	4855556	6501	2	ENSGALG00010023277	ENSGALT00010056770	1519	Potassium voltage-gated channel, subfamily H
9	12495917	12496416	500	Distal Intergenic	9	12497507	12500207	2701	2	ENSGALG00010018604	ENSGALT00010045011	3791	Family with sequence similarity 43 member A
20	1281174	1281673	500	Distal Intergenic	20	1213854	1271733	57880	2	ENSGALG00010021881	ENSGALT00010053241	-9441	PHD finger protein 20
2	149126614	149127113	500	Promoter (1-2kb)	2	149114225	149125599	11375	2	ENSGALG00010008468	ENSGALT00010020221	-1015	Epiplakin
22	1737439	1737938	500	Intron (ENSGALT00010042771/ENSGALG00010017691, intron 1 of 3)	22	1736251	1748942	12692	1	ENSGALG00010017691	ENSGALT00010042771	1188	tumor suppressor 1
22	3001536	3002035	500	Promoter (<=1kb)	22	2994698	3001765	7068	2	ENSGALG00010020521	ENSGALT00010049610	0	Protein kinase C conserved region 2 (CalB)
2	23212481	23212980	500	Promoter (<=1kb)	2	23212643	23216081	3439	1	ENSGALG00010003107	ENSGALT00010007224	0	Guanine nucleotide-binding protein G(I) G(S) G(O) subunit gamma-11
27	4673779	4674278	500	Promoter (1-2kb)	27	4656776	4672299	15524	2	ENSGALG00010021261	ENSGALT00010051607	-1480	Junction plakoglobin
21	2874659	2875158	500	Intron (ENSGALT00010052104/ENSGALG00010021487, intron 1 of 11)	21	2861045	2877156	16112	2	ENSGALG00010021487	ENSGALT00010052104	1998	Kelch-like protein 17
23	5349574	5350073	500	Intron (ENSGALT00010041585/ENSGALG00010017250, intron 2 of 71)	23	5331949	5351835	19887	2	ENSGALG00010017250	ENSGALT00010041585	1762	Collagen alpha-1(XVI) chain
11	529028	529527	500	Promoter (1-2kb)	11	518090	527198	9109	2	ENSGALG00010024475	ENSGALT00010059701	-1830	G-protein coupled receptor
4	1062634	1063133	500	Intron (ENSGALT00010042426/ENSGALG00010017551, intron 1 of 2)	4	1061483	1080541	19059	1	ENSGALG00010017551	ENSGALT00010042426	1151	Family with sequence similarity 155 member B
27	2763755	2764254	500	Promoter (1-2kb)	27	2758815	2762183	3369	2	ENSGALG00010025247	ENSGALT00010061613	-1572	Sarcoglycan alpha/epsilon
30	668328	668827	500	Exon (ENSGALT00010008017/ENSGALG00010003439, exon 9 of 21)	30	662975	675850	12876	2	ENSGALG00010003439	ENSGALT00010007986	7023	GEM-interacting protein
18	1558795	1559294	500	Distal Intergenic	18	1425261	1525305	100045	2	ENSGALG00010029743	ENSGALT00010071970	-33490	SAP domain
10	1653296	1653795	500	Exon (ENSGALT00010052313/ENSGALG00010021539, exon 2 of 15)	10	1647386	1656605	9220	2	ENSGALG00010021539	ENSGALT00010052313	2810	Beta-hexosaminidase subunit alpha
22	2785693	2786192	500	Promoter (1-2kb)	22	2782137	2784198	2062	2	ENSGALG00010018078	ENSGALT00010043717	-1495	Homeobox protein Nkx-6.3
7	21764487	21764986	500	Exon (ENSGALT00010044146/ENSGALG00010018284, exon 37 of 43)	7	21756678	21760943	4266	2	ENSGALG00010018209	ENSGALT00010043999	-3544	Mannose-1-phosphate guanyltransferase
6	16446769	16447268	500	Exon (ENSGALT00010051290/ENSGALG00010021169, exon 15 of 23)	6	16504685	16526836	22152	1	ENSGALG00010023402	ENSGALT00010057029	-57417
23	5398660	5399159	500	Distal Intergenic	23	5382511	5383960	1450	2	ENSGALG00010017846	ENSGALT00010043130	-14700
17	6655150	6655649	500	Exon (ENSGALT00010066928/ENSGALG00010027622, exon 3 of 7)	17	6648285	6660946	12662	2	ENSGALG00010027622	ENSGALT00010066928	5297	Fibrinogen C
3	27072753	27073252	500	3' UTR	3	27069692	27079687	9996	2	ENSGALG00010020023	ENSGALT00010048358	6435	antigen 2
25	2039866	2040365	500	Promoter (<=1kb)	25	2039804	2057078	17275	1	ENSGALG00010027940	ENSGALT00010067726	62	zinc finger and BTB
3	27062945	27063444	500	Distal Intergenic	3	26970945	27059814	88870	2	ENSGALG00010020006	ENSGALT00010048346	-3131	Phospholipase B1
34	1024673	1025172	500	Exon (ENSGALT00010059192/ENSGALG00010024267, exon 3 of 15)	34	1023123	1032763	9641	1	ENSGALG00010024267	ENSGALT00010059192	1550	Mitogen-activated protein kinase kinase kinase 12
8	4696498	4696997	500	Promoter (<=1kb)	8	4531343	4696080	164738	2	ENSGALG00010013766	ENSGALT00010033081	-418	Belongs to the TRAFAC class dynamin-like GTPase superfamily. Dynamin Fzo YdjA family
14	12323980	12324479	500	Exon (ENSGALT00010040288/ENSGALG00010016709, exon 6 of 9)	14	12322771	12326798	4028	2	ENSGALG00010016709	ENSGALT00010040288	2319	Belongs to the DNase I family
21	2781272	2781771	500	Distal Intergenic	21	2702311	2776112	73802	2	ENSGALG00010021766	ENSGALT00010052968	-5160	Domain found in sea urchin sperm protein, enterokinase, agrin
4	90656665	90657164	500	Intron (ENSGALT00010012672/ENSGALG00010005339, intron 1 of 2)	4	90655754	90658150	2397	1	ENSGALG00010005339	ENSGALT00010012672	911	T-cell leukemia homeobox protein 2
34	588428	588927	500	3' UTR	34	583611	589337	5727	2	ENSGALG00010023275	ENSGALT00010056758	410	Twist-related protein
22	3348347	3348846	500	Promoter (<=1kb)	22	3335905	3348898	12994	2	ENSGALG00010019264	ENSGALT00010046576	52	Belongs to the hexokinase family
21	628719	629218	500	Exon (ENSGALT00010046419/ENSGALG00010019206, exon 4 of 17)	21	625197	630417	5221	2	ENSGALG00010019206	ENSGALT00010046419	1199	Ring finger protein 207
15	10116620	10117119	500	Promoter (1-2kb)	15	10101775	10114838	13064	2	ENSGALG00010000143	ENSGALT00010000273	-1782	Scavenger receptor class F, member
19	4957610	4958109	500	Exon (ENSGALT00010071640/ENSGALG00010029628, exon 2 of 19)	19	4949770	4958473	8704	2	ENSGALG00010029628	ENSGALT00010071640	364	Unc-45 homolog B
28	1313630	1314129	500	Promoter (<=1kb)	28	1311599	1314139	2541	2	ENSGALG00010028497	ENSGALT00010069002	10	morphogenetic protein
4	90447352	90447851	500	Promoter (<=1kb)	4	90446141	90447917	1777	2	ENSGALG00010015915	ENSGALT00010038347	66
22	2507371	2507870	500	Exon (ENSGALT00010041806/ENSGALG00010017332, exon 10 of 18)	22	2495896	2500585	4690	1	ENSGALG00010017852	ENSGALT00010043154	11475	containing transmembrane protein 2
19	1291768	1292267	500	Intron (ENSGALT00010070467/ENSGALG00010029162, intron 12 of 32)	19	1300241	1309255	9015	1	ENSGALG00010029583	ENSGALT00010071510	-7974	LIM domain kinase
12	2880966	2881465	500	Promoter (2-3kb)	12	2884461	2887776	3316	1	ENSGALG00010027338	ENSGALT00010066282	-2996	maestro heat-like repeat-containing protein family member
3	4573498	4573997	500	Intron (ENSGALT00010044960/ENSGALG00010018576, intron 1 of 19)	3	4571497	4596943	25447	1	ENSGALG00010018576	ENSGALT00010044960	2001	kinase 7
19	7477225	7477724	500	3' UTR	19	7480905	7506958	26054	1	ENSGALG00010029777	ENSGALT00010072039	-3181	Rab effector Noc2
21	676179	676678	500	Intron (ENSGALT00010047299/ENSGALG00010019598, intron 1 of 15)	21	660859	679243	18385	2	ENSGALG00010019598	ENSGALT00010047299	2565	Voltage-gated potassium channel subunit
2	487491	487990	500	Exon (ENSGALT00010066022/ENSGALG00010027228, exon 87 of 104)	2	494852	503824	8973	1	ENSGALG00010027233	ENSGALT00010066029	-6862	GTP binding
14	12695682	12696181	500	Promoter (<=1kb)	14	12697151	12701637	4487	1	ENSGALG00010016562	ENSGALT00010039889	-970	zinc finger
27	2773529	2774028	500	Intron (ENSGALT00010061642/ENSGALG00010025252, intron 10 of 10)	27	2777994	2785365	7372	1	ENSGALG00010025263	ENSGALT00010061661	-3966	Domain present in PSD-95, Dlg, and ZO-1/2.
4	65966059	65966558	500	Promoter (<=1kb)	4	65963634	65965337	1704	2	ENSGALG00010016674	ENSGALT00010040295	-722	sodium bile acid cotransporter 4
11	2551192	2551691	500	Exon (ENSGALT00010060396/ENSGALG00010024740, exon 8 of 10)	11	2548891	2552694	3804	1	ENSGALG00010024740	ENSGALT00010060396	2301	sodium-coupled neutral amino acid transporter 8
17	6475512	6476011	500	Promoter (<=1kb)	17	6476278	6480068	3791	1	ENSGALG00010028551	ENSGALT00010069146	-267	voltage-gated calcium channel activity
26	664118	664617	500	Promoter (<=1kb)	26	665309	705342	40034	1	ENSGALG00010026262	ENSGALT00010063932	-692	neuron navigator 1
19	6282695	6283194	500	Promoter (<=1kb)	19	6282878	6283976	1099	1	ENSGALG00010029215	ENSGALT00010070601	0	Phosphoribosyl transferase domain
25	2074807	2075306	500	Promoter (<=1kb)	25	2071144	2074760	3617	2	ENSGALG00010027949	ENSGALT00010067744	-47	Glycosyl hydrolase family 30 beta sandwich domain
4	48797771	48798270	500	Promoter (<=1kb)	4	48795689	48797984	2296	2	ENSGALG00010003765	ENSGALT00010008697	0	Serine protease inhibitor Kazal-type 2
25	995448	995947	500	Exon (ENSGALT00010068630/ENSGALG00010028339, exon 11 of 16)	25	990341	993017	2677	1	ENSGALG00010028329	ENSGALT00010068595	5107	Hyaluronan and proteoglycan link protein
14	12953738	12954237	500	Promoter (<=1kb)	14	12946640	12953543	6904	2	ENSGALG00010016884	ENSGALT00010040737	-195	Serine threonine-protein kinase SBK1
7	34998256	34998755	500	Intron (ENSGALT00010024498/ENSGALG00010010255, intron 2 of 13)	7	34956623	34990873	34251	2	ENSGALG00010010255	ENSGALT00010024452	-7383	Calcium channel
26	1209698	1210197	500	Exon (ENSGALT00010060560/ENSGALG00010024808, exon 5 of 34)	26	1213692	1214030	339	2	ENSGALG00010027735	ENSGALT00010067235	3833
13	782277	782776	500	Intron (ENSGALT00010028492/ENSGALG00010011913, intron 1 of 2)	13	743092	787036	43945	2	ENSGALG00010011913	ENSGALT00010028492	4260	finger protein 5
12	11675930	11676429	500	Promoter (1-2kb)	12	11678072	11681717	3646	1	ENSGALG00010019246	ENSGALT00010046526	-1643	receptor E
22	1423449	1423948	500	Distal Intergenic	22	1428125	1458404	30280	1	ENSGALG00010019859	ENSGALT00010047996	-4177	Bridging integrator 3
10	19409202	19409701	500	Exon (ENSGALT00010050405/ENSGALG00010020846, exon 2 of 3)	10	19400156	19411547	11392	2	ENSGALG00010020846	ENSGALT00010050401	1846
1	1298791	1299290	500	Exon (ENSGALT00010013220/ENSGALG00010005524, exon 3 of 20)	1	1297405	1312008	14604	1	ENSGALG00010005524	ENSGALT00010013216	1386	N1221-like protein
1	1385354	1385853	500	Distal Intergenic	1	1382053	1382150	98	2	ENSGALG00010007838	ENSGALT00010018649	-3204
21	2858163	2858662	500	Intron (ENSGALT00010053221/ENSGALG00010021877, intron 1 of 15)	21	2846542	2859355	12814	2	ENSGALG00010021877	ENSGALT00010053221	693	family N member 1
11	18089704	18090203	500	Exon (ENSGALT00010020320/ENSGALG00010008514, exon 32 of 51)	11	18081467	18084923	3457	1	ENSGALG00010008486	ENSGALT00010020257	8237	Cytoplasmic tRNA 2-thiolation protein 2
6	16451547	16452046	500	Intron (ENSGALT00010051320/ENSGALG00010021169, intron 15 of 18)	6	16504685	16526836	22152	1	ENSGALG00010023402	ENSGALT00010057029	-52639
6	23034952	23035451	500	Promoter (1-2kb)	6	23036454	23041204	4751	1	ENSGALG00010018374	ENSGALT00010044369	-1003	Hermansky-Pudlak syndrome 1
1	194746983	194747482	500	Promoter (<=1kb)	1	194746966	194753032	6067	1	ENSGALG00010001895	ENSGALT00010004333	17	prolyl 4-hydroxylase
21	6523167	6523666	500	Promoter (<=1kb)	21	6517642	6522183	4542	2	ENSGALG00010017806	ENSGALT00010043017	-984	Belongs to the peptidase S1 family
9	15574984	15575483	500	Promoter (<=1kb)	9	15564623	15574563	9941	2	ENSGALG00010015059	ENSGALT00010036238	-421
21	582902	583401	500	Intron (ENSGALT00010046054/ENSGALG00010019016, intron 2 of 19)	21	582034	590479	8446	1	ENSGALG00010019016	ENSGALT00010046026	868	Pleckstrin homology domain containing, family G (with RhoGef domain) member 5
17	5548137	5548636	500	Promoter (<=1kb)	17	5548075	5551547	3473	1	ENSGALG00010028076	ENSGALT00010068030	62	alpha-2,6-sialyltransferase 6
21	332154	332653	500	Promoter (<=1kb)	21	305841	331252	25412	2	ENSGALG00010018903	ENSGALT00010045700	-902	transcription activator 1
1	971197	971696	500	Distal Intergenic	1	975636	990270	14635	1	ENSGALG00010006271	ENSGALT00010014945	-3940	Paired box protein Pax-4
4	45942258	45942757	500	Intron (ENSGALT00010009138/ENSGALG00010003948, intron 1 of 5)	4	45941158	45958834	17677	1	ENSGALG00010003948	ENSGALT00010009142	1100	stearoyl-CoA desaturase 5
17	971022	971521	500	Intron (ENSGALT00010067942/ENSGALG00010028037, intron 2 of 9)	17	960433	977915	17483	2	ENSGALG00010028037	ENSGALT00010067942	6394	Dual specificity testis-specific protein kinase
26	285552	286051	500	Promoter (2-3kb)	26	288798	293070	4273	1	ENSGALG00010027765	ENSGALT00010067293	-2747
24	3846472	3846971	500	Promoter (<=1kb)	24	3844553	3846638	2086	2	ENSGALG00010025939	ENSGALT00010063234	0	Transmembrane protein 136-like
23	2951047	2951546	500	Intron (ENSGALT00010038512/ENSGALG00010015979, intron 4 of 6)	23	2949711	2954857	5147	1	ENSGALG00010015979	ENSGALT00010038505	1336	Connective tissue growth factor-like
18	9913016	9913515	500	Promoter (<=1kb)	18	9914094	9932282	18189	1	ENSGALG00010029542	ENSGALT00010071412	-579	serine threonine-protein kinase LMTK1
8	27167898	27168397	500	Promoter (<=1kb)	8	27148947	27167017	18071	2	ENSGALG00010023821	ENSGALT00010058062	-881	KN motif and ankyrin repeat
19	7344147	7344646	500	Promoter (<=1kb)	19	7337766	7344838	7073	2	ENSGALG00010029762	ENSGALT00010072001	192	Multidrug and toxin extrusion
6	16385617	16386116	500	Intron (ENSGALT00010051320/ENSGALG00010021169, intron 2 of 18)	6	16349547	16458946	109400	1	ENSGALG00010021169	ENSGALT00010051282	36070	Calcium calmodulin-dependent protein kinase type II
23	5312917	5313416	500	Exon (ENSGALT00010041472/ENSGALG00010017200, exon 5 of 14)	23	5311420	5318805	7386	1	ENSGALG00010017200	ENSGALT00010041466	1497	Potassium voltage-gated channel subfamily KQT member 4
24	6135043	6135542	500	Exon (ENSGALT00010063670/ENSGALG00010026144, exon 1 of 2)	24	6104746	6136070	31325	2	ENSGALG00010026144	ENSGALT00010063670	528
39	22733	23232	500	Exon (ENSGALT00010001016/ENSGALG00010000486, exon 1 of 2)	39	21343	26164	4822	2	ENSGALG00010000486	ENSGALT00010001016	2932
5	16569743	16570242	500	Intron (ENSGALT00010064129/ENSGALG00010026354, intron 1 of 2)	5	16567519	16571307	3789	2	ENSGALG00010026354	ENSGALT00010064129	1065	receptor-like 2
19	6223671	6224170	500	Exon (ENSGALT00010070579/ENSGALG00010029203, exon 3 of 9)	19	6221506	6225203	3698	2	ENSGALG00010029203	ENSGALT00010070573	1033	Aldolase C
34	1143029	1143528	500	Intron (ENSGALT00010059427/ENSGALG00010024365, intron 1 of 1)	34	1132709	1138644	5936	1	ENSGALG00010024420	ENSGALT00010059576	10320	Transmembrane protein 106C
15	7059175	7059674	500	Intron (ENSGALT00010051415/ENSGALG00010021212, intron 17 of 57)	15	7025704	7054457	28754	1	ENSGALG00010021212	ENSGALT00010051397	33471	Belongs to the protein kinase superfamily. AGC Ser Thr protein kinase family. GPRK subfamily
21	618406	618905	500	Intron (ENSGALT00010046362/ENSGALG00010019169, intron 1 of 5)	21	617644	621197	3554	1	ENSGALG00010019169	ENSGALT00010046362	762	G-protein coupled receptor activity
26	2387119	2387618	500	Promoter (<=1kb)	26	2384657	2387718	3062	2	ENSGALG00010027087	ENSGALT00010065654	100	RAB7B, member RAS oncogene family
4	90782054	90782553	500	Exon (ENSGALT00010012688/ENSGALG00010005347, exon 3 of 5)	4	90778448	90785921	7474	1	ENSGALG00010005347	ENSGALT00010012688	3606	Docking protein 1
2	22039130	22039629	500	Exon (ENSGALT00010011127/ENSGALG00010004791, exon 1 of 3)	2	22037965	22050107	12143	1	ENSGALG00010004791	ENSGALT00010011127	1165	Frizzled/Smoothened family membrane region
20	5451951	5452450	500	Exon (ENSGALT00010061305/ENSGALG00010025132, exon 1 of 2)	20	5451326	5453385	2060	1	ENSGALG00010025132	ENSGALT00010061305	625
11	352519	353018	500	Promoter (<=1kb)	11	337428	353157	15730	2	ENSGALG00010023119	ENSGALT00010056364	139	NDRG family member 4
22	1496535	1497034	500	Promoter (<=1kb)	22	1493956	1495782	1827	2	ENSGALG00010020825	ENSGALT00010050368	-753
26	4982887	4983386	500	3' UTR	26	4982894	4986084	3191	2	ENSGALG00010026416	ENSGALT00010064262	2698	Belongs to the peptidase A1 family
4	1886889	1887388	500	Distal Intergenic	4	1877238	1880474	3237	2	ENSGALG00010019401	ENSGALT00010046896	-6415
1	196017727	196018226	500	Promoter (<=1kb)	1	196018113	196027119	9007	1	ENSGALG00010003564	ENSGALT00010008291	0
11	17274708	17275207	500	Promoter (1-2kb)	11	17276676	17277328	653	1	ENSGALG00010006824	ENSGALT00010016226	-1469
24	268966	269465	500	3' UTR	24	268691	275541	6851	2	ENSGALG00010024511	ENSGALT00010059786	6076	Sugar phosphate exchanger 2
27	2653969	2654468	500	Promoter (<=1kb)	27	2654387	2667228	12842	1	ENSGALG00010024885	ENSGALT00010060763	0	Band 3 anion transport protein
9	23075645	23076144	500	3' UTR	9	23075304	23077028	1725	2	ENSGALG00010001082	ENSGALT00010002400	884	P2Y purinoceptor 1
7	22245747	22246246	500	Intron (ENSGALT00010046154/ENSGALG00010019050, intron 17 of 31)	7	22234376	22269459	35084	1	ENSGALG00010019050	ENSGALT00010046135	11371	C2 domain of PTEN tumour-suppressor protein
26	2401305	2401804	500	3' UTR	26	2399578	2400399	822	1	ENSGALG00010027090	ENSGALT00010065661	1727	protein C1orf186 homolog
16	108034	108533	500	Distal Intergenic	16	120126	122526	2401	1	ENSGALG00010001756	ENSGALT00010004013	-11593	GTPase activator activity
16	2275326	2275825	500	Intron (ENSGALT00010007490/ENSGALG00010003205, intron 1 of 27)	16	2251202	2276122	24921	2	ENSGALG00010003205	ENSGALT00010007490	297	Fibronectin type 3 domain
9	14988282	14988781	500	Promoter (<=1kb)	9	14985409	14988862	3454	2	ENSGALG00010015657	ENSGALT00010037703	81	receptor 1
22	3393077	3393576	500	Promoter (2-3kb)	22	3396022	3397935	1914	1	ENSGALG00010019305	ENSGALT00010046689	-2446	U4 U6.U5 small nuclear ribonucleoprotein 27 kDa protein
2	59459993	59460492	500	3' UTR	2	59460099	59461896	1798	2	ENSGALG00010006926	ENSGALT00010016431	1404	DNA-binding protein inhibitor ID-4
5	23520744	23521243	500	Promoter (<=1kb)	5	23521081	23533727	12647	1	ENSGALG00010022135	ENSGALT00010053859	0	Sulfotransferase 1
5	166070	166569	500	Exon (ENSGALT00010054471/ENSGALG00010022409, exon 4 of 10)	5	164879	170679	5801	1	ENSGALG00010022409	ENSGALT00010054471	1191	Carnosine synthase 1
17	8896950	8897449	500	Exon (ENSGALT00010066678/ENSGALG00010027530, exon 14 of 15)	17	8895111	8902388	7278	2	ENSGALG00010027530	ENSGALT00010066678	4939	PHD finger protein
8	3710487	3710986	500	Promoter (<=1kb)	8	3710523	3719982	9460	1	ENSGALG00010012915	ENSGALT00010030991	0	C-type lectin (CTL) or carbohydrate-recognition domain (CRD)
26	1314255	1314754	500	5' UTR	26	1307547	1315832	8286	2	ENSGALG00010027729	ENSGALT00010067220	1078	Epidermal growth factor receptor kinase substrate 8-like protein 3
14	5243545	5244044	500	Promoter (<=1kb)	14	5241609	5243248	1640	2	ENSGALG00010022683	ENSGALT00010055169	-297
2	135036	135535	500	Distal Intergenic	2	120690	122823	2134	2	ENSGALG00010027408	ENSGALT00010066454	-12213
14	5341385	5341884	500	Intron (ENSGALT00010042076/ENSGALG00010017430, intron 6 of 35)	14	5241609	5243248	1640	2	ENSGALG00010022683	ENSGALT00010055169	-98137
9	4528923	4529422	500	Intron (ENSGALT00010060933/ENSGALG00010024946, intron 1 of 47)	9	4500260	4531216	30957	2	ENSGALG00010024946	ENSGALT00010060933	1794	Belongs to the TRAFAC class myosin-kinesin ATPase superfamily. Kinesin family
22	3461868	3462367	500	Promoter (1-2kb)	22	3447000	3460751	13752	2	ENSGALG00010018590	ENSGALT00010044988	-1117	growth factor, alpha
22	2793160	2793659	500	Exon (ENSGALT00010043990/ENSGALG00010018193, exon 33 of 43)	22	2787368	2788798	1431	2	ENSGALG00010018193	ENSGALT00010043966	-4362	protein ubiquitination
14	13572998	13573497	500	3' UTR	14	13570378	13575751	5374	1	ENSGALG00010018838	ENSGALT00010045481	2620	WAP, Kazal, immunoglobulin, Kunitz and NTR domain-containing protein 1
11	18101007	18101506	500	Intron (ENSGALT00010020320/ENSGALG00010008514, intron 1 of 50)	11	18084864	18104455	19592	2	ENSGALG00010008514	ENSGALT00010020320	2949	piezo-type mechanosensitive ion channel component 1
11	1173174	1173673	500	Intron (ENSGALT00010055118/ENSGALG00010022652, intron 30 of 39)	11	1161074	1178814	17741	1	ENSGALG00010022652	ENSGALT00010055108	12100	Leucine-rich repeat-containing protein 16C
4	90451854	90452353	500	Intron (ENSGALT00010039272/ENSGALG00010016322, intron 2 of 17)	4	90449497	90471651	22155	1	ENSGALG00010016322	ENSGALT00010039266	2357	Transcription factor
12	1605002	1605501	500	Intron (ENSGALT00010068174/ENSGALG00010028132, intron 3 of 38)	12	1586581	1586678	98	2	ENSGALG00010028397	ENSGALT00010068801	-18324
2	120349955	120350454	500	Promoter (<=1kb)	2	120347213	120349577	2365	2	ENSGALG00010003330	ENSGALT00010007789	-378	with YRPW motif
2	98200917	98201416	500	Intron (ENSGALT00010004181/ENSGALG00010001836, intron 2 of 4)	2	98184517	98202637	18121	2	ENSGALG00010001836	ENSGALT00010004181	1221	Twisted gastrulation protein homolog 1
6	27025107	27025606	500	Exon (ENSGALT00010047651/ENSGALG00010019738, exon 1 of 2)	6	27024398	27027983	3586	1	ENSGALG00010019738	ENSGALT00010047651	709	adrenergic receptor
25	1891823	1892322	500	Promoter (<=1kb)	25	1891564	1891648	85	2	ENSGALG00010028850	ENSGALT00010069789	-175
24	2539963	2540462	500	Distal Intergenic	24	2546412	2573542	27131	1	ENSGALG00010025320	ENSGALT00010061819	-5950	junctional adhesion molecule
23	3860264	3860763	500	Promoter (1-2kb)	23	3862733	3877776	15044	1	ENSGALG00010014655	ENSGALT00010035191	-1970	Four and a half LIM domains
19	7421767	7422266	500	Intron (ENSGALT00010072025/ENSGALG00010029770, intron 2 of 4)	19	7418628	7423601	4974	2	ENSGALG00010029770	ENSGALT00010072025	1335	Family with sequence similarity 57, member A
7	21811894	21812393	500	Exon (ENSGALT00010051755/ENSGALG00010021360, exon 10 of 23)	7	21815886	21815977	92	1	ENSGALG00010022189	ENSGALT00010053978	-3493
1	195710744	195711243	500	Distal Intergenic	1	195711815	195713471	1657	2	ENSGALG00010003051	ENSGALT00010007114	2228	NAD(P)( )--arginine ADP-ribosyltransferase
3	105035845	105036344	500	Promoter (2-3kb)	3	105027690	105033820	6131	2	ENSGALG00010011568	ENSGALT00010027680	-2025
1	176151445	176151944	500	Exon (ENSGALT00010013786/ENSGALG00010005784, exon 3 of 3)	1	176150289	176152508	2220	2	ENSGALG00010005784	ENSGALT00010013786	564	family 11, member A
6	23024797	23025296	500	Intron (ENSGALT00010044342/ENSGALG00010018365, intron 6 of 10)	6	23036454	23041204	4751	1	ENSGALG00010018374	ENSGALT00010044369	-11158	Hermansky-Pudlak syndrome 1
17	2393615	2394114	500	Intron (ENSGALT00010067541/ENSGALG00010027869, intron 1 of 14)	17	2392851	2434506	41656	1	ENSGALG00010027869	ENSGALT00010067545	764	NMDA receptor synaptonuclear signaling and neuronal migration factor
11	1218407	1218906	500	Promoter (<=1kb)	11	1213093	1218630	5538	2	ENSGALG00010024766	ENSGALT00010060462	0	C-type lectin domain family 18 member A-like
7	22018644	22019143	500	Intron (ENSGALT00010051224/ENSGALG00010021151, intron 1 of 3)	7	22009636	22019998	10363	2	ENSGALG00010021151	ENSGALT00010051224	855	Ligand for members of the frizzled family of seven transmembrane receptors
17	2617523	2618022	500	Exon (ENSGALT00010070083/ENSGALG00010028994, exon 3 of 3)	17	2618382	2622034	3653	2	ENSGALG00010028994	ENSGALT00010070084	4012
3	109508800	109509299	500	Promoter (<=1kb)	3	109423967	109509116	85150	2	ENSGALG00010008182	ENSGALT00010019541	0	Chloride intracellular channel protein 5 isoform X1
34	956828	957327	500	Distal Intergenic	34	965791	967853	2063	1	ENSGALG00010022734	ENSGALT00010055279	-8464	ATP synthase, H transporting, mitochondrial Fo complex, subunit C2 (subunit 9)
1	49513927	49514426	500	Promoter (<=1kb)	1	49515370	49518678	3309	1	ENSGALG00010010672	ENSGALT00010025400	-944	tumor necrosis factor receptor superfamily, member 13C
11	1343253	1343752	500	Intron (ENSGALT00010052445/ENSGALG00010021602, intron 1 of 21)	11	1266992	1348434	81443	2	ENSGALG00010021602	ENSGALT00010052445	4682	Pleckstrin homology domain containing, family G (with RhoGef domain) member 4
3	109272107	109272606	500	Intron (ENSGALT00010019500/ENSGALG00010008166, intron 6 of 6)	3	109354167	109356088	1922	1	ENSGALG00010011488	ENSGALT00010027503	-81561
9	15636707	15637206	500	Exon (ENSGALT00010038382/ENSGALG00010015908, exon 2 of 22)	9	15631546	15637478	5933	2	ENSGALG00010015908	ENSGALT00010038382	272	A domain in the BMP inhibitor chordin and in microbial proteins.
15	11056117	11056616	500	Exon (ENSGALT00010000589/ENSGALG00010000312, exon 2 of 5)	15	11053266	11058468	5203	2	ENSGALG00010000312	ENSGALT00010000589	1852	Calcium binding protein 7
17	6259784	6260283	500	Intron (ENSGALT00010067896/ENSGALG00010028012, intron 1 of 3)	17	6258187	6274447	16261	1	ENSGALG00010028012	ENSGALT00010067896	1597	OAR domain
17	1661343	1661842	500	Intron (ENSGALT00010069018/ENSGALG00010028504, intron 2 of 2)	17	1647726	1653240	5515	2	ENSGALG00010028517	ENSGALT00010069071	-8103	Ring finger protein 208
21	2968718	2969217	500	Intron (ENSGALT00010041762/ENSGALG00010017310, intron 2 of 12)	21	2911491	2970649	59159	2	ENSGALG00010017310	ENSGALT00010041762	1432	sterile alpha motif
25	2077598	2078097	500	Promoter (2-3kb)	25	2071144	2074760	3617	2	ENSGALG00010027949	ENSGALT00010067744	-2838	Glycosyl hydrolase family 30 beta sandwich domain
1	104732364	104732863	500	Distal Intergenic	1	104720816	104727326	6511	2	ENSGALG00010014005	ENSGALT00010033576	-5038
3	30610848	30611347	500	Exon (ENSGALT00010023270/ENSGALG00010009740, exon 1 of 6)	3	30610588	30616494	5907	1	ENSGALG00010009740	ENSGALT00010023273	260	Leucine-rich repeat-containing protein 73
31	108294	108793	500	3' UTR	31	105926	109726	3801	1	ENSGALG00010004729	ENSGALT00010010964	2368	Protein tyrosine kinase
15	11130832	11131331	500	Promoter (<=1kb)	15	11125255	11130431	5177	2	ENSGALG00010000191	ENSGALT00010000372	-401	Neurofilament heavy polypeptide
9	15712461	15712960	500	Distal Intergenic	9	15662114	15684767	22654	2	ENSGALG00010016022	ENSGALT00010038587	-27694	Ephrin type-B receptor
8	20025066	20025565	500	Promoter (1-2kb)	8	20027347	20051125	23779	1	ENSGALG00010021353	ENSGALT00010051786	-1782	Importin-13 isoform X1
5	23173873	23174372	500	Intron (ENSGALT00010056360/ENSGALG00010023120, intron 1 of 2)	5	23173121	23180356	7236	1	ENSGALG00010023120	ENSGALT00010056358	752	The muscarinic acetylcholine receptor mediates various cellular responses, including inhibition of adenylate cyclase, breakdown of phosphoinositides and modulation of potassium channels through the action of G proteins
19	4009960	4010459	500	Promoter (<=1kb)	19	4010545	4169442	158898	1	ENSGALG00010029264	ENSGALT00010070760	-86	Collagen alpha-1(XXVI) chain
25	2051598	2052097	500	Intron (ENSGALT00010067727/ENSGALG00010027940, intron 1 of 2)	25	2044686	2057737	13052	1	ENSGALG00010027940	ENSGALT00010067723	6912	zinc finger and BTB
1	184815499	184815998	500	Intron (ENSGALT00010019773/ENSGALG00010008267, intron 1 of 4)	1	184814037	185022735	208699	1	ENSGALG00010008267	ENSGALT00010019773	1462	Mastermind-like
22	2346677	2347176	500	3' UTR	22	2350701	2362438	11738	1	ENSGALG00010017368	ENSGALT00010041889	-3525	ER lipid raft associated 2
13	2030933	2031432	500	Promoter (<=1kb)	13	2019276	2030507	11232	2	ENSGALG00010011635	ENSGALT00010027811	-426	Cadherin-like
4	1155120	1155619	500	Promoter (1-2kb)	4	1157250	1162243	4994	1	ENSGALG00010017584	ENSGALT00010042507	-1631	Ligand for members of the frizzled family of seven transmembrane receptors
2	119939028	119939527	500	Promoter (<=1kb)	2	119939038	119978043	39006	1	ENSGALG00010003400	ENSGALT00010007918	0	cAMP-dependent protein kinase inhibitor
14	6906625	6907124	500	Exon (ENSGALT00010041287/ENSGALG00010017105, exon 3 of 10)	14	6905726	6911620	5895	1	ENSGALG00010017105	ENSGALT00010041287	899	serine threonine-protein kinase PLK1
24	4266091	4266590	500	Promoter (<=1kb)	24	4266863	4276326	9464	1	ENSGALG00010024116	ENSGALT00010058853	-273	Cell surface glycoprotein MUC18
8	19467638	19468137	500	Promoter (<=1kb)	8	19467447	19471588	4142	1	ENSGALG00010024317	ENSGALT00010059283	191
13	16633840	16634339	500	Exon (ENSGALT00010032834/ENSGALG00010013667, exon 1 of 2)	13	16632995	16645991	12997	1	ENSGALG00010013667	ENSGALT00010032834	845	Ankyrin repeat domain-containing protein SOWAHA
15	10043738	10044237	500	Promoter (<=1kb)	15	10043982	10069316	25335	1	ENSGALG00010000431	ENSGALT00010000895	0	Apoptosis-inducing factor
3	17389084	17389583	500	Promoter (<=1kb)	3	17369207	17389489	20283	2	ENSGALG00010016626	ENSGALT00010040100	0	Calpain-2 catalytic subunit
2	376502	377001	500	Exon (ENSGALT00010065926/ENSGALG00010027188, exon 9 of 18)	2	359837	383012	23176	1	ENSGALG00010027188	ENSGALT00010065925	16665	Potassium voltage-gated channel, subfamily H
27	1207322	1207821	500	Intron (ENSGALT00010057214/ENSGALG00010023487, intron 6 of 7)	27	1206469	1212622	6154	2	ENSGALG00010023487	ENSGALT00010057214	4801	Granulin
20	14066449	14066948	500	Intron (ENSGALT00010035071/ENSGALG00010014611, intron 2 of 5)	20	14061453	14076950	15498	1	ENSGALG00010014611	ENSGALT00010035069	4996	transmembrane protein 189
11	1212739	1213238	500	Promoter (<=1kb)	11	1208214	1212819	4606	2	ENSGALG00010025444	ENSGALT00010062111	0
2	141146848	141147347	500	Promoter (<=1kb)	2	141076584	141147221	70638	2	ENSGALG00010009777	ENSGALT00010023359	0	alpha-2,3-sialyltransferase 1
12	3370267	3370766	500	Exon (ENSGALT00010066839/ENSGALG00010027590, exon 15 of 20)	12	3375165	3378685	3521	1	ENSGALG00010027595	ENSGALT00010066846	-4399	Guanine nucleotide-binding protein G(t) subunit alpha-1
18	10920515	10921014	500	Intron (ENSGALT00010071901/ENSGALG00010029724, intron 1 of 35)	18	10825827	10915466	89640	2	ENSGALG00010029724	ENSGALT00010071900	-5049	Voltage-sensitive calcium channels (VSCC) mediate the entry of calcium ions into excitable cells and are also involved in a variety of calcium-dependent processes, including muscle contraction, hormone or neurotransmitter release, gene expression, cell motility, cell division and cell death. This channel gives rise to T-type calcium currents. T-type calcium channels belong to the low-voltage acti…
14	6885850	6886349	500	Promoter (1-2kb)	14	6879435	6883928	4494	2	ENSGALG00010017669	ENSGALT00010042708	-1922	Epidermal growth factor-like domain.
20	10922742	10923241	500	Promoter (1-2kb)	20	10924389	10945562	21174	1	ENSGALG00010013046	ENSGALT00010031276	-1148	Solute carrier family 12
20	4118622	4119121	500	Promoter (1-2kb)	20	4120857	4167750	46894	1	ENSGALG00010023740	ENSGALT00010057882	-1736	protein phosphatase 1, regulatory
17	2471987	2472486	500	Promoter (<=1kb)	17	2472218	2478018	5801	1	ENSGALG00010027896	ENSGALT00010067622	0	Torsin family 4, member A
4	90699085	90699584	500	Exon (ENSGALT00010014753/ENSGALG00010006197, exon 3 of 3)	4	90692262	90704769	12508	2	ENSGALG00010006197	ENSGALT00010014754	5185	FAM196 family
3	109585157	109585656	500	Intron (ENSGALT00010019713/ENSGALG00010008240, intron 1 of 5)	3	109510470	109586328	75859	2	ENSGALG00010008240	ENSGALT00010019712	672	Calcipressin-2 isoform X1
18	8368364	8368863	500	Exon (ENSGALT00010071061/ENSGALG00010029380, exon 8 of 16)	18	8353724	8380156	26433	2	ENSGALG00010029380	ENSGALT00010071059	11293	Regulator of G-protein signaling 9
14	4850120	4850619	500	Promoter (<=1kb)	14	4851569	4913367	61799	1	ENSGALG00010017528	ENSGALT00010042368	-950	negative regulation of multicellular organism growth
17	6504852	6505351	500	Intron (ENSGALT00010066392/ENSGALG00010027383, intron 13 of 15)	17	6517312	6553420	36109	1	ENSGALG00010028889	ENSGALT00010069875	-11961	Far upstream element-binding protein 3
5	338136	338635	500	Promoter (1-2kb)	5	340488	395930	55443	1	ENSGALG00010021181	ENSGALT00010051331	-1853	diacylglycerol lipase alpha
25	1077176	1077675	500	Promoter (<=1kb)	25	1076979	1084635	7657	1	ENSGALG00010028736	ENSGALT00010069542	197	High affinity nerve growth factor receptor
3	73599287	73599786	500	Intron (ENSGALT00010009623/ENSGALG00010004127, intron 1 of 15)	3	73598658	73742830	144173	1	ENSGALG00010004127	ENSGALT00010009622	629	receptor
19	3347084	3347583	500	Exon (ENSGALT00010071168/ENSGALG00010029420, exon 7 of 12)	19	3344690	3351101	6412	2	ENSGALG00010029420	ENSGALT00010071168	3518	Linker for activation of T-cells family member 2
20	5037266	5037765	500	Promoter (1-2kb)	20	5032142	5035974	3833	2	ENSGALG00010021761	ENSGALT00010052903	-1292	Maf N-terminal region
2	324516	325015	500	Intron (ENSGALT00010065868/ENSGALG00010027167, intron 1 of 8)	2	320728	326386	5659	2	ENSGALG00010027167	ENSGALT00010065868	1371	ion channel
2	2131579	2132078	500	Exon (ENSGALT00010063159/ENSGALG00010025849, exon 87 of 98)	2	2116485	2118423	1939	1	ENSGALG00010027403	ENSGALT00010066439	15094	Cytochrome P450
20	11019494	11019993	500	Intron (ENSGALT00010038684/ENSGALG00010016083, intron 2 of 11)	20	10989369	11026031	36663	2	ENSGALG00010016083	ENSGALT00010038684	6038	Cadherins are calcium-dependent cell adhesion proteins
3	52119982	52120481	500	Exon (ENSGALT00010013442/ENSGALG00010005618, exon 1 of 12)	3	52000278	52120751	120474	2	ENSGALG00010005618	ENSGALT00010013442	270	Phosphatase and actin regulator 2
20	10915791	10916290	500	Exon (ENSGALT00010036247/ENSGALG00010015061, exon 4 of 13)	20	10914702	10918852	4151	1	ENSGALG00010015061	ENSGALT00010036247	1089	Matrix metalloproteinase-9
14	14038415	14038914	500	Intron (ENSGALT00010042350/ENSGALG00010017519, intron 1 of 6)	14	14012375	14039499	27125	2	ENSGALG00010017519	ENSGALT00010042338	585	Netrin C-terminal Domain
6	23611975	23612474	500	Promoter (<=1kb)	6	23611889	23614009	2121	1	ENSGALG00010022892	ENSGALT00010055703	86
13	12555304	12555803	500	Promoter (2-3kb)	13	12558605	12600236	41632	1	ENSGALG00010014522	ENSGALT00010034882	-2802	Protocadherin Fat 2
10	4206738	4207237	500	Exon (ENSGALT00010059948/ENSGALG00010024570, exon 2 of 9)	10	4189399	4207701	18303	2	ENSGALG00010024570	ENSGALT00010059938	464	Tropomyosin like
14	5250213	5250712	500	Intron (ENSGALT00010042076/ENSGALG00010017430, intron 33 of 35)	14	5241609	5243248	1640	2	ENSGALG00010022683	ENSGALT00010055169	-6965
9	15018509	15019008	500	Distal Intergenic	9	15023497	15031617	8121	1	ENSGALG00010015670	ENSGALT00010037722	-4489	Prothymosin alpha-like
5	57865031	57865530	500	Exon (ENSGALT00010047491/ENSGALG00010019673, exon 15 of 22)	5	57861576	57873536	11961	2	ENSGALG00010019673	ENSGALT00010047491	8006	Extracellular domain of unknown function in nidogen (entactin) and hypothetical proteins.
27	2641648	2642147	500	3' UTR	27	2641585	2646332	4748	2	ENSGALG00010024872	ENSGALT00010060729	4185	RUN domain-containing protein 3A
21	2374722	2375221	500	Intron (ENSGALT00010044189/ENSGALG00010018308, intron 1 of 24)	21	2374265	2437011	62747	1	ENSGALG00010018308	ENSGALT00010044178	457	ArfGAP with coiled-coil, ankyrin repeat and PH domains 3
28	3124095	3124594	500	Intron (ENSGALT00010066582/ENSGALG00010027479, intron 1 of 7)	28	3121661	3133598	11938	1	ENSGALG00010027479	ENSGALT00010066582	2434	Potassium sodium hyperpolarization-activated cyclic nucleotide-gated channel 2
25	2772901	2773400	500	Exon (ENSGALT00010067839/ENSGALG00010027986, exon 2 of 21)	25	2771458	2780760	9303	1	ENSGALG00010027986	ENSGALT00010067839	1443	Myosin tail
22	2632338	2632837	500	Promoter (<=1kb)	22	2633489	2639690	6202	1	ENSGALG00010017752	ENSGALT00010042901	-652	Indoleamine 2,3-dioxygenase 2
5	80235	80734	500	Promoter (<=1kb)	5	80173	82117	1945	1	ENSGALG00010022322	ENSGALT00010054298	62	Mas-related G-protein coupled receptor member
Z	54544618	54545117	500	Promoter (<=1kb)	41	54530083	54543938	13856	2	ENSGALG00010013732	ENSGALT00010032952	-680	Protein farnesyltransferase geranylgeranyltransferase type-1 subunit
14	6183833	6184332	500	Intron (ENSGALT00010041096/ENSGALG00010017012, intron 1 of 3)	14	6183475	6205346	21872	1	ENSGALG00010017012	ENSGALT00010041094	358	Membrane-associating domain
3	30665879	30666378	500	Intron (ENSGALT00010018157/ENSGALG00010007626, intron 1 of 5)	3	30663871	30674244	10374	1	ENSGALG00010007626	ENSGALT00010018157	2008	Protein delta homolog 2
25	1982581	1983080	500	Distal Intergenic	25	1963940	1975536	11597	2	ENSGALG00010027916	ENSGALT00010067668	-7045	adenosine deaminase
6	23199889	23200388	500	Exon (ENSGALT00010050264/ENSGALG00010020778, exon 17 of 37)	6	23206225	23219967	13743	2	ENSGALG00010020866	ENSGALT00010050435	19579	protein C10orf12 homolog
8	28792305	28792804	500	Intron (ENSGALT00010058236/ENSGALG00010023902, intron 1 of 1)	8	28785032	28795733	10702	2	ENSGALG00010023902	ENSGALT00010058236	2929	Prostaglandin E2 receptor EP3 subtype
6	26609479	26609978	500	Exon (ENSGALT00010043000/ENSGALG00010017796, exon 1 of 6)	6	26608895	26659824	50930	1	ENSGALG00010017796	ENSGALT00010043000	584	MAX interactor 1
5	821850	822349	500	5' UTR	5	825578	841925	16348	1	ENSGALG00010023257	ENSGALT00010056708	-3229	Serine threonine-protein kinase PAK 6
4	90718956	90719455	500	Exon (ENSGALT00010013870/ENSGALG00010005467, exon 26 of 40)	4	90725488	90727042	1555	2	ENSGALG00010006207	ENSGALT00010014777	7587	BCL2 adenovirus E1B 19 kDa protein-interacting protein 3-like
4	38556476	38556975	500	Promoter (<=1kb)	4	38557301	38558827	1527	1	ENSGALG00010008692	ENSGALT00010020611	-326
17	1091865	1092364	500	3' UTR	17	1091167	1093789	2623	2	ENSGALG00010027993	ENSGALT00010067849	1425	Chloride intracellular channel
12	6863420	6863919	500	Promoter (<=1kb)	12	6838157	6863005	24849	2	ENSGALG00010027721	ENSGALT00010067195	-415	Sushi domain-containing protein 3
21	2833840	2834339	500	Distal Intergenic	21	2825029	2829687	4659	2	ENSGALG00010022070	ENSGALT00010053674	-4153
34	706497	706996	500	Promoter (<=1kb)	34	692448	706155	13708	2	ENSGALG00010025658	ENSGALT00010062637	-342	Calcium calmodulin-dependent 3',5'-cyclic nucleotide phosphodiesterase 1B
4	49214293	49214792	500	Promoter (<=1kb)	4	49164278	49214310	50033	2	ENSGALG00010002763	ENSGALT00010006424	0	Belongs to the TRAFAC class TrmE-Era-EngA-EngB-Septin- like GTPase superfamily. Septin GTPase family
13	12953478	12953977	500	Intron (ENSGALT00010040703/ENSGALG00010016867, intron 1 of 29)	13	12951742	12998047	46306	1	ENSGALG00010016867	ENSGALT00010040703	1736	Vascular endothelial growth factor receptor
9	750856	751355	500	Promoter (<=1kb)	9	750991	795876	44886	1	ENSGALG00010022974	ENSGALT00010055938	0	Phosphatidylinositol 3,4,5-trisphosphate 5-phosphatase 1
28	3797158	3797657	500	Distal Intergenic	28	3800789	3806320	5532	1	ENSGALG00010028573	ENSGALT00010069207	-3132	Small conductance calcium-activated potassium channel protein
20	11005720	11006219	500	Intron (ENSGALT00010038684/ENSGALG00010016083, intron 6 of 11)	20	10989369	11026031	36663	2	ENSGALG00010016083	ENSGALT00010038684	19812	Cadherins are calcium-dependent cell adhesion proteins
27	2665738	2666237	500	Promoter (2-3kb)	27	2669044	2670268	1225	1	ENSGALG00010026543	ENSGALT00010064490	-2807
12	9256012	9256511	500	Promoter (<=1kb)	12	9256886	9281063	24178	1	ENSGALG00010027270	ENSGALT00010066123	-375	von Willebrand factor (vWF) type A domain
13	16901542	16902041	500	Intron (ENSGALT00010040331/ENSGALG00010016732, intron 1 of 20)	13	16906613	16992227	85615	1	ENSGALG00010016732	ENSGALT00010040343	-4572	Rho GTPase activating protein 26
5	37624537	37625036	500	Intron (ENSGALT00010014597/ENSGALG00010006107, intron 3 of 6)	5	37621570	37626411	4842	2	ENSGALG00010006107	ENSGALT00010014597	1375	Growth factor
25	2628727	2629226	500	Promoter (<=1kb)	25	2622345	2629239	6895	2	ENSGALG00010028592	ENSGALT00010069243	13	semaphorin-6C
1	174133973	174134472	500	Promoter (<=1kb)	1	174087939	174134384	46446	2	ENSGALG00010006608	ENSGALT00010015783	0	Glycosyl hydrolase family 1
27	2766212	2766711	500	Exon (ENSGALT00010061642/ENSGALG00010025252, exon 2 of 11)	27	2765900	2775585	9686	1	ENSGALG00010025252	ENSGALT00010061642	312	Domain present in PSD-95, Dlg, and ZO-1/2.
1	120450828	120451327	500	Promoter (1-2kb)	1	120452998	120499149	46152	1	ENSGALG00010002957	ENSGALT00010006903	-1671	G-protein coupled receptor
26	62269	62768	500	Exon (ENSGALT00010065092/ENSGALG00010026836, exon 8 of 16)	26	59393	65190	5798	1	ENSGALG00010026836	ENSGALT00010065080	2876	MRVI1 protein
7	27930518	27931017	500	Intron (ENSGALT00010049919/ENSGALG00010020664, intron 1 of 22)	7	27903981	27931995	28015	2	ENSGALG00010020664	ENSGALT00010049919	978	Extended
17	6511394	6511893	500	Distal Intergenic	17	6517312	6553420	36109	1	ENSGALG00010028889	ENSGALT00010069875	-5419	Far upstream element-binding protein 3
1	171333976	171334475	500	Exon (ENSGALT00010005348/ENSGALG00010002358, exon 1 of 24)	1	171213707	171335734	122028	2	ENSGALG00010002358	ENSGALT00010005348	1259	Extracellular matrix protein 2
20	11843688	11844187	500	Intron (ENSGALT00010035937/ENSGALG00010014942, intron 1 of 5)	20	11842278	11875889	33612	1	ENSGALG00010014942	ENSGALT00010035935	1410	negative regulation of SMAD protein complex assembly
12	3365720	3366219	500	Intron (ENSGALT00010066839/ENSGALG00010027590, intron 7 of 19)	12	3375165	3378685	3521	1	ENSGALG00010027595	ENSGALT00010066846	-8946	Guanine nucleotide-binding protein G(t) subunit alpha-1
25	1753804	1754303	500	Exon (ENSGALT00010068306/ENSGALG00010028188, exon 11 of 12)	25	1748114	1756434	8321	1	ENSGALG00010028188	ENSGALT00010068308	5690	Mothers against decapentaplegic homolog
11	18510508	18511007	500	5' UTR	11	18508357	18511294	2938	2	ENSGALG00010008116	ENSGALT00010019353	287	Belongs to the transthyretin family. 5-hydroxyisourate hydrolase subfamily
19	6012050	6012549	500	3' UTR	19	6007366	6014498	7133	1	ENSGALG00010029401	ENSGALT00010071113	4684	hypermethylated in cancer 1
17	5585507	5586006	500	Promoter (1-2kb)	17	5587979	5599545	11567	1	ENSGALG00010029143	ENSGALT00010070422	-1973	SH2 domain-containing protein 3C
1	112470192	112470691	500	Intron (ENSGALT00010005942/ENSGALG00010002571, intron 1 of 14)	1	112464388	112522447	58060	1	ENSGALG00010002571	ENSGALT00010005942	5804	BCL6 corepressor
17	2103580	2104079	500	Intron (ENSGALT00010070420/ENSGALG00010029142, intron 1 of 17)	17	2057024	2104427	47404	2	ENSGALG00010029142	ENSGALT00010070420	348	Regulator of G-protein signaling 3
28	5072881	5073380	500	Intron (ENSGALT00010066157/ENSGALG00010027285, intron 1 of 32)	28	5058193	5183228	125036	1	ENSGALG00010027285	ENSGALT00010066161	14688	Protein tyrosine phosphatase, receptor type S
4	38582551	38583050	500	Intron (ENSGALT00010020644/ENSGALG00010008707, intron 1 of 1)	4	38580606	38630427	49822	1	ENSGALG00010008707	ENSGALT00010020644	1945
4	10950932	10951431	500	Distal Intergenic	4	10952864	10955667	2804	2	ENSGALG00010015955	ENSGALT00010038444	4236
9	12518780	12519279	500	Promoter (2-3kb)	9	12521452	12523803	2352	1	ENSGALG00010018671	ENSGALT00010045144	-2173
14	4662310	4662809	500	5' UTR	14	4659204	4664017	4814	2	ENSGALG00010021671	ENSGALT00010052645	1208	receptor superfamily, member 13B
17	5618739	5619238	500	Intron (ENSGALT00010070122/ENSGALG00010029022, intron 1 of 1)	17	5616384	5619647	3264	2	ENSGALG00010029022	ENSGALT00010070122	409
22	4571227	4571726	500	Exon (ENSGALT00010046189/ENSGALG00010019079, exon 5 of 9)	22	4569622	4574205	4584	1	ENSGALG00010019079	ENSGALT00010046189	1605	Gelsolin homology domain
11	17976253	17976752	500	Exon (ENSGALT00010022647/ENSGALG00010009470, exon 6 of 6)	11	17988268	18017166	28899	1	ENSGALG00010009511	ENSGALT00010022713	-11516	Zinc finger protein
11	18488409	18488908	500	Promoter (<=1kb)	11	18489701	18492338	2638	1	ENSGALG00010008107	ENSGALT00010019333	-793	Tubulin/FtsZ family, C-terminal domain
15	10084332	10084831	500	Exon (ENSGALT00010000921/ENSGALG00010000441, exon 2 of 5)	15	10082258	10086515	4258	2	ENSGALG00010000441	ENSGALT00010000921	1684	Cationic amino acid transporter
11	18555307	18555806	500	Promoter (<=1kb)	11	18556794	18560449	3656	1	ENSGALG00010008156	ENSGALT00010019450	-988	Hyaluronan synthase 3
27	2778863	2779362	500	Promoter (<=1kb)	27	2779635	2785365	5731	1	ENSGALG00010025263	ENSGALT00010061653	-273	Domain present in PSD-95, Dlg, and ZO-1/2.
26	3706737	3707236	500	Promoter (1-2kb)	26	3708631	3755472	46842	1	ENSGALG00010027252	ENSGALT00010066072	-1395	guanylate kinase, WW and PDZ
22	1341812	1342311	500	Promoter (<=1kb)	22	1332587	1340990	8404	2	ENSGALG00010019679	ENSGALT00010047507	-822	Rho-related BTB
4	1777502	1778001	500	3' UTR	4	1773424	1777731	4308	1	ENSGALG00010015110	ENSGALT00010036386	4078	response to type III interferon
3	2693067	2693566	500	Intron (ENSGALT00010040342/ENSGALG00010016706, intron 3 of 9)	3	2692843	2737028	44186	1	ENSGALG00010016706	ENSGALT00010040313	224	Reticulon
26	3306930	3307429	500	3' UTR	26	3297244	3303037	5794	2	ENSGALG00010027798	ENSGALT00010067351	-3893
6	22929093	22929592	500	Promoter (<=1kb)	6	22927487	22929027	1541	2	ENSGALG00010022883	ENSGALT00010055678	-66
9	15686770	15687269	500	Promoter (2-3kb)	9	15662114	15684767	22654	2	ENSGALG00010016022	ENSGALT00010038587	-2003	Ephrin type-B receptor
9	22315179	22315678	500	Promoter (<=1kb)	9	22201903	22315021	113119	2	ENSGALG00010001206	ENSGALT00010002806	-158	serine Arginine-related protein 53
21	2173958	2174457	500	Intron (ENSGALT00010042846/ENSGALG00010017721, intron 2 of 5)	21	2150099	2168119	18021	2	ENSGALG00010017714	ENSGALT00010042838	-5839	ATPase family, AAA
18	4320269	4320768	500	Exon (ENSGALT00010072438/ENSGALG00010029995, exon 2 of 4)	18	4307806	4324159	16354	2	ENSGALG00010029995	ENSGALT00010072438	3391
7	21710820	21711319	500	Exon (ENSGALT00010044331/ENSGALG00010018361, exon 7 of 10)	7	21708272	21713823	5552	2	ENSGALG00010018361	ENSGALT00010044331	2504	Acid-sensing ion channel 4
3	29987624	29988123	500	Promoter (<=1kb)	3	29987728	29988152	425	1	ENSGALG00010021366	ENSGALT00010051763	0
8	7529674	7530173	500	Intron (ENSGALT00010027430/ENSGALG00010011460, intron 2 of 22)	8	7526020	7540095	14076	1	ENSGALG00010011460	ENSGALT00010027428	3654	Laminin subunit gamma-2
34	62946	63445	500	Promoter (<=1kb)	34	54940	63269	8330	2	ENSGALG00010022767	ENSGALT00010055361	0	regulation of detection of mechanical stimulus involved in sensory perception of touch
20	10895708	10896207	500	Distal Intergenic	20	10893450	10894393	944	1	ENSGALG00010016039	ENSGALT00010038602	2258	E3 ubiquitin-protein ligase RNF182-like
15	6821245	6821744	500	Distal Intergenic	15	6828406	6851674	23269	1	ENSGALG00010021764	ENSGALT00010052912	-6662	Family with sequence similarity 222 member A
3	21508278	21508777	500	Intron (ENSGALT00010046644/ENSGALG00010019285, intron 3 of 3)	3	21507841	21510891	3051	1	ENSGALG00010019285	ENSGALT00010046630	437	Basic leucine zipper transcriptional factor ATF-like 3
18	10358936	10359435	500	Intron (ENSGALT00010070673/ENSGALG00010029239, intron 3 of 12)	18	10357739	10357796	58	1	ENSGALG00010030090	ENSGALT00010072664	1197
5	49818498	49818997	500	Intron (ENSGALT00010044606/ENSGALG00010018449, intron 1 of 2)	5	49816996	49825013	8018	1	ENSGALG00010018449	ENSGALT00010044606	1502
4	3273023	3273522	500	Intron (ENSGALT00010035166/ENSGALG00010014641, intron 1 of 52)	4	3272767	3342293	69527	1	ENSGALG00010014641	ENSGALT00010035200	256	Dedicator of cytokinesis
2	43074793	43075292	500	Exon (ENSGALT00010038592/ENSGALG00010016030, exon 10 of 14)	2	43072806	43083354	10549	2	ENSGALG00010016030	ENSGALT00010038592	8062	Protein-glutamine gamma-glutamyltransferase 4
4	44899382	44899881	500	Intron (ENSGALT00010006492/ENSGALG00010002801, intron 2 of 5)	4	44897162	44915377	18216	1	ENSGALG00010002801	ENSGALT00010006483	2220	Fibroblast growth factor 5
11	17378649	17379148	500	Exon (ENSGALT00010023955/ENSGALG00010010091, exon 2 of 2)	11	17284044	17372841	88798	2	ENSGALG00010006877	ENSGALT00010016460	-5808	Genetic suppressor element 1
12	16737680	16738179	500	Distal Intergenic	12	16741310	16768650	27341	1	ENSGALG00010022394	ENSGALT00010054435	-3131
1	196207257	196207756	500	Promoter (2-3kb)	1	196200688	196205190	4503	2	ENSGALG00010003814	ENSGALT00010008824	-2067	Pro-kumamolisin, activation domain
4	65464989	65465488	500	Exon (ENSGALT00010032606/ENSGALG00010013556, exon 3 of 4)	4	65462693	65466411	3719	2	ENSGALG00010013556	ENSGALT00010032606	923	Ras-like protein family member 11B
21	4862505	4863004	500	Exon (ENSGALT00010050360/ENSGALG00010020820, exon 8 of 16)	21	4856548	4872338	15791	1	ENSGALG00010020820	ENSGALT00010050358	5957	Von Willebrand factor A domain-containing protein 5B1
26	354358	354857	500	3' UTR	26	360305	364354	4050	1	ENSGALG00010027121	ENSGALT00010065750	-5448	Transcription factor
Z	59176412	59176911	500	Promoter (2-3kb)	41	59179568	59188313	8746	1	ENSGALG00010014891	ENSGALT00010035823	-2657
21	6460159	6460658	500	Distal Intergenic	21	6443569	6454436	10868	2	ENSGALG00010017667	ENSGALT00010042709	-5723	Solute carrier family 2 (facilitated glucose transporter), member
17	1094808	1095307	500	Promoter (<=1kb)	17	1091150	1093961	2812	2	ENSGALG00010027993	ENSGALT00010067852	-847	Chloride intracellular channel
13	8644681	8645180	500	Distal Intergenic	13	8666897	8667062	166	2	ENSGALG00010012937	ENSGALT00010031046	21882
3	3486709	3487208	500	Promoter (<=1kb)	3	3487500	3494396	6897	1	ENSGALG00010019532	ENSGALT00010047139	-292
2	131625488	131625987	500	Exon (ENSGALT00010020170/ENSGALG00010008438, exon 2 of 7)	2	131581708	131626605	44898	2	ENSGALG00010008438	ENSGALT00010020170	618	Syntabulin
1	7499322	7499821	500	Promoter (<=1kb)	1	7458576	7498594	40019	2	ENSGALG00010005800	ENSGALT00010013813	-728	establishment of epithelial cell polarity
10	8668249	8668748	500	Distal Intergenic	10	8675578	8687680	12103	1	ENSGALG00010021825	ENSGALT00010053096	-6830	Hepatocyte nuclear factor 6
12	2594319	2594818	500	Promoter (<=1kb)	12	2587799	2593570	5772	2	ENSGALG00010026897	ENSGALT00010065278	-749	cadherin-related family member 4
3	109709007	109709506	500	Promoter (<=1kb)	3	109677344	109709292	31949	2	ENSGALG00010008316	ENSGALT00010019887	0	G-protein coupled receptor
17	1412542	1413041	500	Intron (ENSGALT00010068970/ENSGALG00010028483, intron 20 of 21)	17	1329912	1331076	1165	1	ENSGALG00010028984	ENSGALT00010070071	82630
1	144546016	144546515	500	Promoter (1-2kb)	1	144539236	144544742	5507	2	ENSGALG00010006117	ENSGALT00010014611	-1274
3	7863696	7864195	500	Intron (ENSGALT00010041793/ENSGALG00010017326, intron 1 of 2)	3	7849712	7865099	15388	2	ENSGALG00010017326	ENSGALT00010041793	904	Adaptor complexes medium subunit family
17	9101683	9102182	500	Intron (ENSGALT00010067190/ENSGALG00010027720, intron 1 of 15)	17	9098484	9221087	122604	1	ENSGALG00010027720	ENSGALT00010067189	3199	DAB2 interacting protein
26	1811520	1812019	500	Promoter (<=1kb)	26	1773030	1811475	38446	2	ENSGALG00010027365	ENSGALT00010066356	-45	family A member 6
28	5062856	5063355	500	Intron (ENSGALT00010066157/ENSGALG00010027285, intron 1 of 32)	28	5058193	5183228	125036	1	ENSGALG00010027285	ENSGALT00010066161	4663	Protein tyrosine phosphatase, receptor type S
20	5030091	5030590	500	Distal Intergenic	20	5033075	5035197	2123	2	ENSGALG00010021761	ENSGALT00010052902	4607	Maf N-terminal region
20	720955	721454	500	Intron (ENSGALT00010059979/ENSGALG00010024586, intron 4 of 12)	20	740259	781269	41011	1	ENSGALG00010024586	ENSGALT00010059975	-18805	Guanylate-kinase-associated protein (GKAP) protein
26	4876433	4876932	500	Promoter (1-2kb)	26	4878087	4882519	4433	1	ENSGALG00010027761	ENSGALT00010067285	-1155
28	1390552	1391051	500	3' UTR	28	1387248	1391926	4679	1	ENSGALG00010028092	ENSGALT00010068071	3304	Retina and anterior neural fold homeobox
26	2213604	2214103	500	Promoter (<=1kb)	26	2213511	2229278	15768	1	ENSGALG00010026954	ENSGALT00010065362	93	Major facilitator superfamily
14	1315867	1316366	500	Distal Intergenic	14	1327249	1404391	77143	1	ENSGALG00010022090	ENSGALT00010053756	-10883	Transformation transcription domain-associated protein
1	112455028	112455527	500	Promoter (2-3kb)	1	112457862	112460558	2697	1	ENSGALG00010003310	ENSGALT00010007749	-2335
34	190437	190936	500	5' UTR	34	184073	191708	7636	2	ENSGALG00010022215	ENSGALT00010054051	772	Serine threonine-protein kinase receptor R3
1	117948700	117949199	500	Exon (ENSGALT00010004666/ENSGALG00010002079, exon 2 of 5)	1	117947816	117952992	5177	1	ENSGALG00010002079	ENSGALT00010004666	884	Homeodomain
4	17607718	17608217	500	Promoter (1-2kb)	4	17599583	17606168	6586	2	ENSGALG00010011420	ENSGALT00010027303	-1550	high mobility group
8	16101327	16101826	500	Promoter (<=1kb)	8	16075263	16100646	25384	2	ENSGALG00010020758	ENSGALT00010050187	-681	WD repeat domain 63
12	6833653	6834152	500	Intron (ENSGALT00010068833/ENSGALG00010028418, intron 2 of 6)	12	6815176	6834852	19677	2	ENSGALG00010028418	ENSGALT00010068833	700	Caspase recruitment domain family member 19
2	14169824	14170323	500	Distal Intergenic	2	14188075	14259410	71336	1	ENSGALG00010005757	ENSGALT00010013743	-17752	Rho GTPase-activating protein 12
27	2757737	2758236	500	Downstream (<=300bp)	27	2755854	2757572	1719	1	ENSGALG00010026410	ENSGALT00010064247	1883
11	18521157	18521656	500	Exon (ENSGALT00010024941/ENSGALG00010010422, exon 3 of 16)	11	18520180	18526378	6199	1	ENSGALG00010010422	ENSGALT00010024931	977	Cadherin cytoplasmic region
27	2705758	2706257	500	Promoter (<=1kb)	27	2706185	2707923	1739	1	ENSGALG00010024981	ENSGALT00010061016	0	Pancreatic hormones / neuropeptide F / peptide YY family
25	722565	723064	500	Promoter (<=1kb)	25	723602	732918	9317	1	ENSGALG00010028698	ENSGALT00010069473	-538	Ligand-binding domain of nuclear hormone receptor
13	17394252	17394751	500	Exon (ENSGALT00010040097/ENSGALG00010016627, exon 5 of 9)	13	17380801	17402176	21376	1	ENSGALG00010016627	ENSGALT00010040097	13451	SH3 domain containing ring finger 2
10	2587172	2587671	500	Exon (ENSGALT00010051364/ENSGALG00010021194, exon 3 of 9)	10	2586264	2590520	4257	1	ENSGALG00010021194	ENSGALT00010051364	908	Cholesterol side-chain cleavage enzyme
13	16889207	16889706	500	Exon (ENSGALT00010041406/ENSGALG00010017164, exon 3 of 3)	13	16888034	16890501	2468	1	ENSGALG00010017164	ENSGALT00010041411	1173
13	12853999	12854498	500	Promoter (<=1kb)	13	12854462	12873935	19474	1	ENSGALG00010016785	ENSGALT00010040492	0	platelet-derived growth factor receptor beta
20	5488435	5488934	500	Distal Intergenic	20	5481566	5484902	3337	1	ENSGALG00010021717	ENSGALT00010052772	6869	Cell surface proteoglycan
1	54242563	54243062	500	Promoter (<=1kb)	1	54224898	54242577	17680	2	ENSGALG00010010666	ENSGALT00010025380	0	Overexpressed in colon carcinoma 1 protein
18	5182502	5183001	500	Promoter (<=1kb)	18	5182397	5198577	16181	1	ENSGALG00010029737	ENSGALT00010071937	105	Plectin repeat
10	1136695	1137194	500	Exon (ENSGALT00010056668/ENSGALG00010023239, exon 6 of 9)	10	1126006	1147615	21610	2	ENSGALG00010023239	ENSGALT00010056668	10421	protein with multiple
Z	21075322	21075821	500	5' UTR	41	20920237	21076069	155833	2	ENSGALG00010012188	ENSGALT00010029228	248	A disintegrin and metalloproteinase with thrombospondin motifs
5	57887602	57888101	500	Intron (ENSGALT00010043392/ENSGALG00010017954, intron 1 of 1)	5	57886644	57890428	3785	1	ENSGALG00010017954	ENSGALT00010043392	958	Prostaglandin E2 receptor EP2 subtype
13	2124605	2125104	500	Distal Intergenic	13	2095156	2121257	26102	2	ENSGALG00010008361	ENSGALT00010020015	-3348	U1-like zinc finger
8	14815285	14815784	500	Promoter (<=1kb)	8	14816413	14817818	1406	1	ENSGALG00010024278	ENSGALT00010059207	-629
16	277365	277864	500	Intron (ENSGALT00010008471/ENSGALG00010003661, intron 2 of 4)	16	287828	290152	2325	2	ENSGALG00010001779	ENSGALT00010004057	12288	GTPase activator activity
25	1978283	1978782	500	Promoter (2-3kb)	25	1963940	1975536	11597	2	ENSGALG00010027916	ENSGALT00010067668	-2747	adenosine deaminase
3	39602443	39602942	500	Distal Intergenic	3	39635257	39653437	18181	1	ENSGALG00010010263	ENSGALT00010024478	-32315	Ras family
23	1000299	1000798	500	Exon (ENSGALT00010043674/ENSGALG00010018059, exon 2 of 2)	23	1004141	1034024	29884	1	ENSGALG00010018065	ENSGALT00010043683	-3343
18	10333472	10333971	500	Promoter (<=1kb)	18	10334221	10378752	44532	1	ENSGALG00010029239	ENSGALT00010070669	-250	RNA binding protein fox-1 homolog
4	84936251	84936750	500	Intron (ENSGALT00010045205/ENSGALG00010018700, intron 1 of 1)	4	84928199	84937878	9680	2	ENSGALG00010018700	ENSGALT00010045205	1128
Z	17271238	17271737	500	Exon (ENSGALT00010032312/ENSGALG00010013421, exon 2 of 5)	41	17270428	17272084	1657	2	ENSGALG00010013421	ENSGALT00010032312	347	Multiciliate differentiation and DNA synthesis associated cell cycle protein
6	23030391	23030890	500	Intron (ENSGALT00010044342/ENSGALG00010018365, intron 8 of 10)	6	23036454	23041204	4751	1	ENSGALG00010018374	ENSGALT00010044369	-5564	Hermansky-Pudlak syndrome 1
26	2281281	2281780	500	Promoter (2-3kb)	26	2277667	2278586	920	2	ENSGALG00010027840	ENSGALT00010067470	-2695
20	14061105	14061604	500	Promoter (<=1kb)	20	14061453	14076950	15498	1	ENSGALG00010014611	ENSGALT00010035069	0	transmembrane protein 189
5	58655751	58656250	500	Promoter (2-3kb)	5	58645800	58653530	7731	2	ENSGALG00010020279	ENSGALT00010048928	-2221
12	3306245	3306744	500	Exon (ENSGALT00010066648/ENSGALG00010027513, exon 4 of 15)	12	3303127	3310705	7579	2	ENSGALG00010027513	ENSGALT00010066645	3961	semaphorin domain
26	2161080	2161579	500	Promoter (1-2kb)	26	2159966	2160061	96	2	ENSGALG00010027859	ENSGALT00010067503	-1019
12	9234859	9235358	500	Exon (ENSGALT00010066106/ENSGALG00010027266, exon 6 of 20)	12	9233422	9239180	5759	1	ENSGALG00010027266	ENSGALT00010066103	1437	solute carrier family 26
23	2956987	2957486	500	Exon (ENSGALT00010043856/ENSGALG00010018153, exon 2 of 2)	23	2956073	2959165	3093	1	ENSGALG00010018153	ENSGALT00010043858	914
15	4555807	4556306	500	Distal Intergenic	15	4578026	4742295	164270	1	ENSGALG00010024649	ENSGALT00010060180	-21720	Nuclear receptor corepressor 2
13	1588718	1589217	500	Exon (ENSGALT00010027673/ENSGALG00010011564, exon 8 of 34)	13	1579575	1595718	16144	2	ENSGALG00010011564	ENSGALT00010027673	6501	ArfGAP with RhoGAP domain, ankyrin repeat and PH domain 3
13	718560	719059	500	Exon (ENSGALT00010030400/ENSGALG00010012710, exon 2 of 2)	13	717617	719431	1815	2	ENSGALG00010012710	ENSGALT00010030401	372
19	6555195	6555694	500	Promoter (<=1kb)	19	6546911	6554819	7909	2	ENSGALG00010029697	ENSGALT00010071832	-376	GIT coiled-coil Rho guanine nucleotide exchange factor
20	1644033	1644532	500	Distal Intergenic	20	1668791	1675709	6919	1	ENSGALG00010024644	ENSGALT00010060164	-24259	eukaryotic translation initiation factor 6
15	694021	694520	500	Intron (ENSGALT00010059734/ENSGALG00010024480, intron 1 of 17)	15	693648	706009	12362	1	ENSGALG00010024480	ENSGALT00010059715	373	Cell division control protein 45 homolog
17	2091306	2091805	500	Intron (ENSGALT00010070420/ENSGALG00010029142, intron 8 of 17)	17	2057024	2104427	47404	2	ENSGALG00010029142	ENSGALT00010070420	12622	Regulator of G-protein signaling 3
1	195913153	195913652	500	Promoter (1-2kb)	1	195910816	195911781	966	2	ENSGALG00010003535	ENSGALT00010008240	-1372	Olfactory receptor
14	4325072	4325571	500	Intron (ENSGALT00010051648/ENSGALG00010021313, intron 1 of 10)	14	4318392	4325779	7388	2	ENSGALG00010021313	ENSGALT00010051648	208	importin
1	50959966	50960465	500	Distal Intergenic	1	50967403	50989268	21866	1	ENSGALG00010012911	ENSGALT00010030985	-6938	positive regulation of non-canonical Wnt signaling pathway
22	2804695	2805194	500	Exon (ENSGALT00010043990/ENSGALG00010018193, exon 3 of 43)	22	2807294	2807462	169	2	ENSGALG00010021008	ENSGALT00010050803	2268
1	15896028	15896527	500	5' UTR	1	15895797	15907203	11407	1	ENSGALG00010008212	ENSGALT00010019637	231	G2 and S phase-expressed protein 1
28	3203268	3203767	500	Promoter (<=1kb)	28	3204016	3206278	2263	1	ENSGALG00010027401	ENSGALT00010066438	-249	Mitotic spindle positioning
4	24860501	24861000	500	Promoter (<=1kb)	4	24861060	24875384	14325	1	ENSGALG00010008344	ENSGALT00010019969	-60	Microfibrillar-associated protein 3-like
18	5357257	5357756	500	Exon (ENSGALT00010072104/ENSGALG00010029804, exon 21 of 39)	18	5344820	5367406	22587	2	ENSGALG00010029804	ENSGALT00010072104	9650	integrin
23	5361365	5361864	500	Exon (ENSGALT00010041677/ENSGALG00010017289, exon 13 of 31)	23	5331949	5351835	19887	2	ENSGALG00010017250	ENSGALT00010041595	-9530	Collagen alpha-1(XVI) chain
13	1658116	1658615	500	Distal Intergenic	13	1677836	1714281	36446	1	ENSGALG00010011619	ENSGALT00010027768	-19221	Protocadherin
1	195925147	195925646	500	5' UTR	1	195915643	195928414	12772	2	ENSGALG00010003269	ENSGALT00010007658	2768	Olfactory receptor 52I2-like
5	37628264	37628763	500	Promoter (1-2kb)	5	37621570	37626411	4842	2	ENSGALG00010006107	ENSGALT00010014597	-1853	Growth factor
2	51260344	51260843	500	Promoter (<=1kb)	2	51260409	51492074	231666	1	ENSGALG00010007915	ENSGALT00010018860	0	HECT, C2 and WW domain containing E3 ubiquitin protein ligase 1
14	5367797	5368296	500	Intron (ENSGALT00010042076/ENSGALG00010017430, intron 2 of 35)	14	5243392	5444025	200634	2	ENSGALG00010017430	ENSGALT00010042076	75729	Voltage-dependent T-type calcium channel subunit alpha-1H
18	10324719	10325218	500	Intron (ENSGALT00010070673/ENSGALG00010029239, intron 2 of 12)	18	10329095	10378760	49666	1	ENSGALG00010029239	ENSGALT00010070671	-3877	RNA binding protein fox-1 homolog
8	5354767	5355266	500	Intron (ENSGALT00010035386/ENSGALG00010014732, intron 3 of 4)	8	5206369	5328852	122484	2	ENSGALG00010010577	ENSGALT00010025199	-25915	pre-B-cell leukemia transcription factor 1
26	1575858	1576357	500	Promoter (2-3kb)	26	1568958	1573158	4201	2	ENSGALG00010024617	ENSGALT00010060068	-2700	-
12	11638122	11638621	500	Promoter (1-2kb)	12	11639687	11645222	5536	1	ENSGALG00010021512	ENSGALT00010052166	-1066	Copine
27	2782276	2782775	500	Exon (ENSGALT00010061661/ENSGALG00010025263, exon 6 of 10)	27	2779635	2785365	5731	1	ENSGALG00010025263	ENSGALT00010061653	2641	Domain present in PSD-95, Dlg, and ZO-1/2.
28	795581	796080	500	Intron (ENSGALT00010068518/ENSGALG00010028301, intron 40 of 57)	28	812323	816576	4254	2	ENSGALG00010028647	ENSGALT00010069355	20496
28	1668227	1668726	500	Exon (ENSGALT00010069489/ENSGALG00010028705, exon 1 of 2)	28	1667637	1669762	2126	2	ENSGALG00010028705	ENSGALT00010069489	1036
Z	1400766	1401265	500	Exon (ENSGALT00010030030/ENSGALG00010012528, exon 2 of 2)	41	1399198	1406162	6965	1	ENSGALG00010012526	ENSGALT00010030020	1568
13	9933629	9934128	500	3' UTR	13	9931880	9937332	5453	1	ENSGALG00010010084	ENSGALT00010023945	1749	Belongs to the hexokinase family
13	9939994	9940493	500	Exon (ENSGALT00010031119/ENSGALG00010012970, exon 7 of 18)	13	9933271	9943874	10604	2	ENSGALG00010012970	ENSGALT00010031119	3381	UPA domain
13	16878316	16878815	500	Promoter (<=1kb)	13	16864399	16878871	14473	2	ENSGALG00010013399	ENSGALT00010032262	56	Plays an important role in the regulation of cell survival, cell division, angiogenesis, cell differentiation and cell migration. Functions as potent mitogen in vitro. Acts as a ligand for FGFR1 and integrins. Binds to FGFR1 in the presence of heparin leading to FGFR1 dimerization and activation via sequential autophosphorylation on tyrosine residues which act as docking sites for interacting pro…
1	124553067	124553566	500	Promoter (1-2kb)	1	124542438	124551256	8819	2	ENSGALG00010003266	ENSGALT00010007668	-1811	Maestro heat-like repeat-containing protein family member 2B
8	5414230	5414729	500	Intron (ENSGALT00010035389/ENSGALG00010014732, intron 1 of 4)	8	5364209	5415978	51770	2	ENSGALG00010014732	ENSGALT00010035389	1249
17	10555002	10555501	500	Distal Intergenic	17	10570760	10614466	43707	1	ENSGALG00010027775	ENSGALT00010067312	-15259	Multivesicular body subunit 12B
9	14688022	14688521	500	Distal Intergenic	9	14676496	14683922	7427	1	ENSGALG00010015159	ENSGALT00010036575	11526	Nidogen-like
26	3182824	3183323	500	Promoter (1-2kb)	26	3149370	3181602	32233	2	ENSGALG00010027199	ENSGALT00010065945	-1222	Laminin subunit beta-3
12	1602183	1602682	500	Intron (ENSGALT00010068174/ENSGALG00010028132, intron 3 of 38)	12	1586581	1586678	98	2	ENSGALG00010028397	ENSGALT00010068801	-15505
27	4456024	4456523	500	Intron (ENSGALT00010054819/ENSGALG00010022522, intron 1 of 12)	27	4446321	4457589	11269	2	ENSGALG00010022522	ENSGALT00010054808	1066	Phosphotyrosine-binding domain
14	5394001	5394500	500	Intron (ENSGALT00010042076/ENSGALG00010017430, intron 2 of 35)	14	5243392	5444025	200634	2	ENSGALG00010017430	ENSGALT00010042076	49525	Voltage-dependent T-type calcium channel subunit alpha-1H
24	4172199	4172698	500	Intron (ENSGALT00010063373/ENSGALG00010025983, intron 1 of 1)	24	4228708	4233289	4582	1	ENSGALG00010026023	ENSGALT00010063483	-56010	Thy-1 membrane glycoprotein
21	6369096	6369595	500	Intron (ENSGALT00010053183/ENSGALG00010021863, intron 1 of 3)	21	6368421	6372218	3798	1	ENSGALG00010021863	ENSGALT00010053184	675	Plays a major role in tight junction-specific obliteration of the intercellular space, through calcium- independent cell-adhesion activity
5	527278	527777	500	Exon (ENSGALT00010052214/ENSGALG00010021531, exon 2 of 7)	5	526963	528958	1996	1	ENSGALG00010021531	ENSGALT00010052209	315	Ras of Complex, Roc, domain of DAPkinase
Z	35493001	35493500	500	Promoter (<=1kb)	41	35493956	35559760	65805	1	ENSGALG00010014934	ENSGALT00010035923	-456	MAM domain-containing protein 2
28	4377740	4378239	500	Promoter (1-2kb)	28	4379809	4383943	4135	1	ENSGALG00010027156	ENSGALT00010065844	-1570	Inositol-3-phosphate synthase
1	13911521	13912020	500	Intron (ENSGALT00010025566/ENSGALG00010010720, intron 1 of 1)	1	13918992	13921761	2770	1	ENSGALG00010010564	ENSGALT00010025170	-6972
1	7254534	7255033	500	Promoter (<=1kb)	1	7213806	7254935	41130	2	ENSGALG00010005368	ENSGALT00010012766	0	Coiled-coil domain-containing protein 3
17	6166544	6167043	500	Promoter (<=1kb)	17	6162810	6166509	3700	2	ENSGALG00010029026	ENSGALT00010070130	-35
23	3559408	3559907	500	Promoter (1-2kb)	23	3560991	3562390	1400	1	ENSGALG00010016353	ENSGALT00010039368	-1084	Testis development-related protein-like
4	75244084	75244583	500	Intron (ENSGALT00010028147/ENSGALG00010011773, intron 2 of 2)	4	75212993	75223371	10379	1	ENSGALG00010011778	ENSGALT00010028164	31091
28	3469591	3470090	500	5' UTR	28	3466496	3470821	4326	2	ENSGALG00010028013	ENSGALT00010067901	731	negative regulation of calcium ion-dependent exocytosis
28	1795957	1796456	500	Promoter (<=1kb)	28	1786464	1795501	9038	2	ENSGALG00010027184	ENSGALT00010065912	-456	MPN domain-containing protein
21	4927604	4928103	500	Promoter (<=1kb)	21	4925022	4927808	2787	2	ENSGALG00010020950	ENSGALT00010050618	0	EF-hand domain-containing protein
3	13190982	13191481	500	Promoter (<=1kb)	3	12864449	13191478	327030	2	ENSGALG00010019286	ENSGALT00010046635	0
14	15170339	15170838	500	Promoter (<=1kb)	14	15171714	15183450	11737	1	ENSGALG00010017140	ENSGALT00010041374	-876	Cytochrome b-c1 complex subunit 2
26	2533264	2533763	500	Intron (ENSGALT00010065738/ENSGALG00010027117, intron 2 of 5)	26	2532215	2542043	9829	1	ENSGALG00010027117	ENSGALT00010065734	1049	ras association
7	6685523	6686022	500	Intron (ENSGALT00010034065/ENSGALG00010014162, intron 2 of 43)	7	6685025	6715885	30861	1	ENSGALG00010014162	ENSGALT00010034050	498	collagen alpha-1(XVIII) chain
11	536367	536866	500	Exon (ENSGALT00010059746/ENSGALG00010024498, exon 2 of 9)	11	534079	540422	6344	1	ENSGALG00010024498	ENSGALT00010059746	2288	Coiled-coil domain-containing protein 102A
2	15821208	15821707	500	Intron (ENSGALT00010012574/ENSGALG00010005304, intron 2 of 3)	2	15819975	15829858	9884	1	ENSGALG00010005304	ENSGALT00010012574	1233	Patched domain-containing protein
8	27166201	27166700	500	Intron (ENSGALT00010058062/ENSGALG00010023821, intron 1 of 9)	8	27148947	27167017	18071	2	ENSGALG00010023821	ENSGALT00010058062	317	KN motif and ankyrin repeat
17	6211358	6211857	500	Intron (ENSGALT00010070332/ENSGALG00010029102, intron 5 of 6)	17	6204440	6206554	2115	2	ENSGALG00010029027	ENSGALT00010070131	-4804
1	7543888	7544387	500	Promoter (<=1kb)	1	7543504	7543600	97	2	ENSGALG00010007843	ENSGALT00010018653	-288
17	6202730	6203229	500	Intron (ENSGALT00010070332/ENSGALG00010029102, intron 5 of 6)	17	6204440	6206554	2115	2	ENSGALG00010029027	ENSGALT00010070131	3325
23	4174523	4175022	500	Promoter (2-3kb)	23	4170208	4172123	1916	2	ENSGALG00010017984	ENSGALT00010043445	-2400
4	2491275	2491774	500	Exon (ENSGALT00010044994/ENSGALG00010018585, exon 10 of 17)	4	2487860	2489791	1932	1	ENSGALG00010018603	ENSGALT00010045016	3415
4	9382755	9383254	500	Intron (ENSGALT00010046163/ENSGALG00010019059, intron 6 of 40)	4	9373595	9418963	45369	1	ENSGALG00010019059	ENSGALT00010046153	9160	bromodomain and WD
21	615010	615509	500	Promoter (2-3kb)	21	617644	621197	3554	1	ENSGALG00010019169	ENSGALT00010046362	-2135	G-protein coupled receptor activity
28	1999583	2000082	500	3' UTR	28	1999357	2002299	2943	2	ENSGALG00010028423	ENSGALT00010068844	2217	Domain in the RNA-binding Lupus La protein; unknown function
15	2240963	2241462	500	Promoter (<=1kb)	15	2242084	2272355	30272	1	ENSGALG00010026748	ENSGALT00010064887	-622
27	1316085	1316584	500	Exon (ENSGALT00010057614/ENSGALG00010023650, exon 4 of 14)	27	1312466	1320393	7928	2	ENSGALG00010023650	ENSGALT00010057614	3809	Vasoactive intestinal polypeptide receptor 1-like
8	21527337	21527836	500	Intron (ENSGALT00010055610/ENSGALG00010022860, intron 1 of 3)	8	21516087	21530586	14500	2	ENSGALG00010022860	ENSGALT00010055610	2750	MOB kinase activator 3C
4	38975962	38976461	500	Promoter (2-3kb)	4	38972382	38973703	1322	2	ENSGALG00010006955	ENSGALT00010016511	-2259	Hairy and enhancer of split-related protein HELT
14	12665237	12665736	500	3' UTR	14	12657812	12659886	2075	2	ENSGALG00010019434	ENSGALT00010046951	-5351
2	2322889	2323388	500	Promoter (<=1kb)	2	2301646	2323258	21613	2	ENSGALG00010025962	ENSGALT00010063312	0	Meiosis-specific coiled-coil domain-containing protein MEIOC
22	2665355	2665854	500	Distal Intergenic	22	2651637	2654420	2784	1	ENSGALG00010020226	ENSGALT00010048827	13718	protein C8orf4 homolog
6	16394276	16394775	500	Intron (ENSGALT00010051320/ENSGALG00010021169, intron 2 of 18)	6	16349547	16458946	109400	1	ENSGALG00010021169	ENSGALT00010051282	44729	Calcium calmodulin-dependent protein kinase type II
1	170171395	170171894	500	Promoter (<=1kb)	1	170153077	170172055	18979	2	ENSGALG00010002420	ENSGALT00010005571	161	-
Z	9646486	9646985	500	Exon (ENSGALT00010022996/ENSGALG00010009640, exon 5 of 21)	41	9642469	9651991	9523	2	ENSGALG00010009640	ENSGALT00010022996	5006	natriuretic peptide receptor 2
21	6464230	6464729	500	Promoter (1-2kb)	21	6466438	6466839	402	1	ENSGALG00010017674	ENSGALT00010042722	-1709
23	4379131	4379630	500	Promoter (1-2kb)	23	4381189	4388227	7039	1	ENSGALG00010014729	ENSGALT00010035382	-1559	ribosomal protein S15
5	43096672	43097171	500	Promoter (<=1kb)	5	42916545	43095682	179138	2	ENSGALG00010015086	ENSGALT00010036325	-990	Forkhead box protein N3 isoform X1
5	10208793	10209292	500	Promoter (2-3kb)	5	10211387	10215645	4259	1	ENSGALG00010023759	ENSGALT00010057930	-2095	calcitonin
5	13759635	13760134	500	Intron (ENSGALT00010060146/ENSGALG00010024637, intron 1 of 6)	5	13758675	13792985	34311	1	ENSGALG00010024637	ENSGALT00010060146	960	Dual specificity protein phosphatase 8
15	10797601	10798100	500	Promoter (<=1kb)	15	10798737	10803368	4632	1	ENSGALG00010000200	ENSGALT00010000394	-637	Galactose-3-O-sulfotransferase
17	1616357	1616856	500	Promoter (<=1kb)	17	1608676	1616650	7975	2	ENSGALG00010028499	ENSGALT00010069005	0	Belongs to the GDA1 CD39 NTPase family
24	4881103	4881602	500	Intron (ENSGALT00010060279/ENSGALG00010024688, intron 1 of 9)	24	4724876	4882700	157825	2	ENSGALG00010024688	ENSGALT00010060272	1098	Cell adhesion molecule
22	2809399	2809898	500	Intron (ENSGALT00010043990/ENSGALG00010018193, intron 1 of 42)	22	2785807	2810702	24896	2	ENSGALG00010018193	ENSGALT00010044006	804	protein ubiquitination
25	2349798	2350297	500	Intron (ENSGALT00010069655/ENSGALG00010028793, intron 1 of 1)	25	2348065	2352430	4366	1	ENSGALG00010028793	ENSGALT00010069656	1733
17	2502146	2502645	500	Intron (ENSGALT00010066703/ENSGALG00010027539, intron 1 of 17)	17	2501794	2539647	37854	1	ENSGALG00010027539	ENSGALT00010066700	352	Discoidin domain-containing receptor 2-like
25	118016	118515	500	Exon (ENSGALT00010068985/ENSGALG00010028490, exon 6 of 9)	25	113743	124049	10307	2	ENSGALG00010028490	ENSGALT00010068982	5534	CD80-like C2-set immunoglobulin domain
15	8386525	8387024	500	Exon (ENSGALT00010064176/ENSGALG00010026362, exon 11 of 15)	15	8382909	8393501	10593	2	ENSGALG00010026362	ENSGALT00010064145	6477	Gamma-glutamyltranspeptidase 1 isoform X1
34	625676	626175	500	Promoter (<=1kb)	34	625759	635457	9699	1	ENSGALG00010023317	ENSGALT00010056848	0	rap guanine nucleotide exchange factor
8	28314081	28314580	500	Promoter (<=1kb)	8	28313938	28326345	12408	1	ENSGALG00010023235	ENSGALT00010056655	143	Fibronectin type 3 domain
4	10669915	10670414	500	Promoter (<=1kb)	4	10601747	10669404	67658	2	ENSGALG00010015078	ENSGALT00010036285	-511	Gamma-aminobutyric acid receptor subunit
13	7435357	7435856	500	Distal Intergenic	13	7417877	7428605	10729	2	ENSGALG00010012858	ENSGALT00010030839	-6752
18	11178679	11179178	500	Intron (ENSGALT00010071757/ENSGALG00010029669, intron 18 of 18)	18	11175097	11181442	6346	2	ENSGALG00010029678	ENSGALT00010071783	2264	Usher syndrome
9	4542912	4543411	500	Promoter (2-3kb)	9	4535692	4540188	4497	2	ENSGALG00010024962	ENSGALT00010060959	-2724	protein C2orf54 homolog
21	3951329	3951828	500	Intron (ENSGALT00010052470/ENSGALG00010021609, intron 1 of 15)	21	3833772	3944354	110583	2	ENSGALG00010021609	ENSGALT00010052463	-6975	Zinc finger protein castor homolog 1
14	13860499	13860998	500	Promoter (<=1kb)	14	13847064	13860506	13443	2	ENSGALG00010017450	ENSGALT00010042134	0	Lamin Tail Domain
11	810270	810769	500	Exon (ENSGALT00010054030/ENSGALG00010022208, exon 2 of 3)	11	809887	811190	1304	1	ENSGALG00010022208	ENSGALT00010054030	383	C-C motif chemokine
9	15016306	15016805	500	Distal Intergenic	9	15023497	15031617	8121	1	ENSGALG00010015670	ENSGALT00010037722	-6692	Prothymosin alpha-like
34	1591960	1592459	500	Exon (ENSGALT00010061837/ENSGALG00010025329, exon 3 of 29)	34	1585797	1593549	7753	2	ENSGALG00010025329	ENSGALT00010061832	1090	unconventional myosin-Ia
28	2188579	2189078	500	Exon (ENSGALT00010069144/ENSGALG00010028549, exon 21 of 25)	28	2170072	2183246	13175	2	ENSGALG00010028548	ENSGALT00010069143	-5333	Belongs to the TRAFAC class myosin-kinesin ATPase superfamily. Myosin family
4	65961766	65962265	500	3' UTR	4	65960859	65963694	2836	2	ENSGALG00010016658	ENSGALT00010040164	1429	zygote arrest protein 1
26	4711080	4711579	500	Intron (ENSGALT00010067280/ENSGALG00010027757, intron 1 of 1)	26	4707207	4712741	5535	2	ENSGALG00010027819	ENSGALT00010067401	1162
27	4240823	4241322	500	Promoter (1-2kb)	27	4242569	4245884	3316	1	ENSGALG00010024543	ENSGALT00010059869	-1247	Retinol dehydrogenase 8-like
12	19701333	19701832	500	Promoter (1-2kb)	12	19702867	19714663	11797	1	ENSGALG00010019190	ENSGALT00010046387	-1035	Domain in histone families 1 and 5
26	374275	374774	500	Distal Intergenic	26	385742	390066	4325	1	ENSGALG00010024486	ENSGALT00010059721	-10968	G protein-coupled receptor 37 like 1
18	10356087	10356586	500	Promoter (1-2kb)	18	10357739	10357796	58	1	ENSGALG00010030090	ENSGALT00010072664	-1153
17	2096333	2096832	500	Exon (ENSGALT00010070420/ENSGALG00010029142, exon 5 of 18)	17	2057024	2104427	47404	2	ENSGALG00010029142	ENSGALT00010070420	7595	Regulator of G-protein signaling 3
2	642504	643003	500	Promoter (2-3kb)	2	636477	640429	3953	2	ENSGALG00010027532	ENSGALT00010066684	-2075
3	107279953	107280452	500	Exon (ENSGALT00010018774/ENSGALG00010007890, exon 2 of 8)	3	107279718	107286759	7042	1	ENSGALG00010007890	ENSGALT00010018775	235	XK-related protein
34	1179995	1180494	500	Promoter (<=1kb)	34	1174361	1179846	5486	2	ENSGALG00010024553	ENSGALT00010059905	-149	Ankyrin repeat and SOCS box
4	10892059	10892558	500	5' UTR	4	10883669	10893276	9608	2	ENSGALG00010015129	ENSGALT00010036440	718	Transmembrane gamma-carboxyglutamic acid protein 3
13	17460801	17461300	500	Exon (ENSGALT00010030708/ENSGALG00010012802, exon 2 of 2)	13	17459363	17460811	1449	1	ENSGALG00010012802	ENSGALT00010030708	1438	POU domain, class 4, transcription factor 3
1	77174735	77175234	500	Promoter (<=1kb)	1	77175878	77182092	6215	1	ENSGALG00010023336	ENSGALT00010056886	-644	receptor 162
2	89777137	89777636	500	Intron (ENSGALT00010019068/ENSGALG00010007994, intron 1 of 21)	2	89780978	89825344	44367	1	ENSGALG00010007994	ENSGALT00010019059	-3342	Protein FAM65B isoform X1
27	4086996	4087495	500	Exon (ENSGALT00010064754/ENSGALG00010026681, exon 2 of 14)	27	4077345	4088506	11162	2	ENSGALG00010026681	ENSGALT00010064754	1011	Plexin domain-containing protein 1
4	89177989	89178488	500	Intron (ENSGALT00010043701/ENSGALG00010018068, intron 2 of 24)	4	89158619	89183149	24531	2	ENSGALG00010018068	ENSGALT00010043701	4661	Disintegrin and metalloproteinase domain-containing protein
26	2378098	2378597	500	Promoter (<=1kb)	26	2378765	2380558	1794	1	ENSGALG00010027783	ENSGALT00010067325	-168
10	7851678	7852177	500	5' UTR	10	7851474	7939383	87910	1	ENSGALG00010022482	ENSGALT00010054707	204	Protogenin
14	14774453	14774952	500	Promoter (<=1kb)	14	14775623	14790397	14775	1	ENSGALG00010017641	ENSGALT00010042631	-671	C, group 5, member B
28	1579533	1580032	500	Promoter (1-2kb)	28	1581892	1610654	28763	1	ENSGALG00010027120	ENSGALT00010065755	-1860	Unc-13 homolog A
15	10752345	10752844	500	Intron (ENSGALT00010000540/ENSGALG00010000281, intron 1 of 13)	15	10704767	10746976	42210	2	ENSGALG00010000281	ENSGALT00010000539	-5369	Oxysterol-binding protein
3	107282210	107282709	500	Promoter (1-2kb)	3	107284044	107303228	19185	1	ENSGALG00010007890	ENSGALT00010018776	-1335	XK-related protein
20	5504557	5505056	500	Promoter (<=1kb)	20	5490403	5503706	13304	2	ENSGALG00010021729	ENSGALT00010052806	-851	Recombining binding protein suppressor of hairless-like protein
18	228547	229046	500	Distal Intergenic	18	381585	383896	2312	2	ENSGALG00010030050	ENSGALT00010072528	154850
24	1478710	1479209	500	Promoter (1-2kb)	24	1480861	1489031	8171	1	ENSGALG00010023543	ENSGALT00010057320	-1652	Family of unknown function (DUF716)
11	2147591	2148090	500	Promoter (1-2kb)	11	2149665	2164569	14905	1	ENSGALG00010023817	ENSGALT00010058070	-1575	Bardet-Biedl syndrome 2
10	1650063	1650562	500	Exon (ENSGALT00010052313/ENSGALG00010021539, exon 10 of 15)	10	1635776	1646053	10278	2	ENSGALG00010021523	ENSGALT00010052207	-4010	CUGBP, Elav-like family member
28	2399263	2399762	500	Promoter (<=1kb)	28	2399232	2409283	10052	1	ENSGALG00010028495	ENSGALT00010068989	31	repeat- and
1	545248	545747	500	Intron (ENSGALT00010018142/ENSGALG00010007618, intron 1 of 1)	1	542866	550108	7243	1	ENSGALG00010007618	ENSGALT00010018142	2382
13	10050420	10050919	500	Intron (ENSGALT00010034817/ENSGALG00010014492, intron 3 of 5)	13	10042713	10046182	3470	1	ENSGALG00010014482	ENSGALT00010034793	7707	THO complex
4	12980937	12981436	500	Exon (ENSGALT00010039019/ENSGALG00010016243, exon 2 of 2)	4	12978824	12981807	2984	2	ENSGALG00010016013	ENSGALT00010038553	371
21	6519966	6520465	500	Exon (ENSGALT00010043019/ENSGALG00010017806, exon 2 of 8)	21	6516270	6520875	4606	2	ENSGALG00010017806	ENSGALT00010043019	410	Belongs to the peptidase S1 family
1	195750730	195751229	500	3' UTR	1	195749321	195751255	1935	1	ENSGALG00010003092	ENSGALT00010007193	1409	NAD(P)( )--arginine ADP-ribosyltransferase
1	61030857	61031356	500	3' UTR	1	61037364	61052152	14789	1	ENSGALG00010014065	ENSGALT00010033757	-6008
17	9152556	9153055	500	Intron (ENSGALT00010067190/ENSGALG00010027720, intron 3 of 15)	17	9133087	9217845	84759	1	ENSGALG00010027720	ENSGALT00010067188	19469	DAB2 interacting protein
26	1174273	1174772	500	Exon (ENSGALT00010060260/ENSGALG00010024683, exon 2 of 5)	26	1172210	1176508	4299	2	ENSGALG00010024683	ENSGALT00010060260	1736	Wnt and FGF inhibitory regulator
26	2859866	2860365	500	Intron (ENSGALT00010065917/ENSGALG00010027186, intron 3 of 30)	26	2888955	2889064	110	2	ENSGALG00010027851	ENSGALT00010067493	28699
19	3226380	3226879	500	Exon (ENSGALT00010071064/ENSGALG00010029382, exon 8 of 27)	19	3204057	3253806	49750	2	ENSGALG00010029382	ENSGALT00010071063	26927	GTF2I repeat domain containing 1
17	1331397	1331896	500	Distal Intergenic	17	1329912	1331076	1165	1	ENSGALG00010028984	ENSGALT00010070071	1485
2	414765	415264	500	Exon (ENSGALT00010066671/ENSGALG00010027526, exon 2 of 2)	2	414224	416092	1869	1	ENSGALG00010027526	ENSGALT00010066675	541
2	574677	575176	500	Promoter (<=1kb)	2	575789	581500	5712	1	ENSGALG00010027250	ENSGALT00010066069	-613	Zinc finger protein 282-like
23	3121138	3121637	500	Promoter (1-2kb)	23	3123635	3167723	44089	1	ENSGALG00010016338	ENSGALT00010039343	-1998	Protein tyrosine phosphatase, receptor type, U
3	104394251	104394750	500	Intron (ENSGALT00010022521/ENSGALG00010009437, intron 1 of 11)	3	104386795	104395235	8441	2	ENSGALG00010009437	ENSGALT00010022521	485	Dihydropyrimidinase-related protein
28	1456187	1456686	500	Promoter (<=1kb)	28	1452457	1456313	3857	2	ENSGALG00010028117	ENSGALT00010068130	0	-
5	23798526	23799025	500	Promoter (1-2kb)	5	23793923	23796635	2713	2	ENSGALG00010023486	ENSGALT00010057208	-1891
9	12522425	12522924	500	Exon (ENSGALT00010045144/ENSGALG00010018671, exon 3 of 4)	9	12521452	12523803	2352	1	ENSGALG00010018671	ENSGALT00010045144	973
12	3310315	3310814	500	Promoter (<=1kb)	12	3303119	3310709	7591	2	ENSGALG00010027513	ENSGALT00010066648	0	semaphorin domain
14	13959562	13960061	500	Promoter (2-3kb)	14	13963048	13965567	2520	1	ENSGALG00010019455	ENSGALT00010046990	-2987
34	1177707	1178206	500	Promoter (<=1kb)	34	1175351	1177400	2050	2	ENSGALG00010024553	ENSGALT00010059900	-307	Ankyrin repeat and SOCS box
1	33830556	33831055	500	Intron (ENSGALT00010031472/ENSGALG00010013129, intron 2 of 5)	1	33843193	33894179	50987	1	ENSGALG00010013129	ENSGALT00010031468	-12138	ras association
24	2149569	2150068	500	Intron (ENSGALT00010055762/ENSGALG00010022891, intron 5 of 9)	24	2166523	2167960	1438	2	ENSGALG00010026196	ENSGALT00010063764	17892
18	10264911	10265410	500	Promoter (2-3kb)	18	10262520	10262615	96	2	ENSGALG00010030093	ENSGALT00010072667	-2296
17	2056815	2057314	500	3' UTR	17	2040113	2053629	13517	2	ENSGALG00010027912	ENSGALT00010067667	-3186	Regulator of G-protein signaling 3
13	11015206	11015705	500	Intron (ENSGALT00010036200/ENSGALG00010015037, intron 1 of 30)	13	10970903	11016407	45505	2	ENSGALG00010015037	ENSGALT00010036200	702	Cytoplasmic FMR1-interacting protein 2
1	111409346	111409845	500	Promoter (<=1kb)	1	111365456	111409222	43767	2	ENSGALG00010011546	ENSGALT00010027628	-124	Flavin containing amine oxidoreductase
18	1460637	1461136	500	Promoter (<=1kb)	18	1425260	1460210	34951	2	ENSGALG00010029743	ENSGALT00010071967	-427	SAP domain
10	1640901	1641400	500	Exon (ENSGALT00010052205/ENSGALG00010021523, exon 3 of 13)	10	1636434	1642654	6221	2	ENSGALG00010021523	ENSGALT00010052202	1254	CUGBP, Elav-like family member
3	101173781	101174280	500	Promoter (<=1kb)	3	101158799	101173908	15110	2	ENSGALG00010002579	ENSGALT00010005925	0	Matrilin-3
10	3373477	3373976	500	Exon (ENSGALT00010058602/ENSGALG00010024053, exon 3 of 8)	10	3372809	3413552	40744	1	ENSGALG00010024091	ENSGALT00010058770	668	Electron transfer flavoprotein subunit alpha, mitochondrial
Z	7694591	7695090	500	Distal Intergenic	41	7678967	7680691	1725	2	ENSGALG00010012635	ENSGALT00010030239	-13900
5	128698	129197	500	Exon (ENSGALT00010059060/ENSGALG00010024205, exon 4 of 15)	5	127584	132342	4759	1	ENSGALG00010024205	ENSGALT00010059063	1114	ankyrin repeat
7	21791902	21792401	500	Promoter (<=1kb)	7	21761200	21792188	30989	2	ENSGALG00010018284	ENSGALT00010044133	0	Striated muscle preferentially expressed protein
17	8361591	8362090	500	Intron (ENSGALT00010069971/ENSGALG00010028919, intron 2 of 9)	17	8352238	8364547	12310	2	ENSGALG00010028919	ENSGALT00010069967	2457	Epidermal growth factor-like protein 7
27	3836167	3836666	500	Exon (ENSGALT00010058597/ENSGALG00010024047, exon 7 of 11)	27	3832461	3840082	7622	2	ENSGALG00010024047	ENSGALT00010058597	3416	receptor 179
5	13933380	13933879	500	Distal Intergenic	5	13890347	13921211	30865	1	ENSGALG00010024662	ENSGALT00010060206	43033	MOB kinase activator 2
1	168993704	168994203	500	Exon (ENSGALT00010009256/ENSGALG00010003995, exon 1 of 2)	1	168993004	168999626	6623	1	ENSGALG00010003995	ENSGALT00010009256	700	Motilin receptor
21	4761923	4762422	500	Promoter (<=1kb)	21	4762164	4771784	9621	1	ENSGALG00010020636	ENSGALT00010049816	0	Neuroblastoma suppressor of tumorigenicity 1
14	6128403	6128902	500	Intron (ENSGALT00010045402/ENSGALG00010018799, intron 1 of 11)	14	6127070	6134833	7764	1	ENSGALG00010018799	ENSGALT00010045399	1333	Testis-expressed sequence 2 protein-like
27	4227245	4227744	500	Exon (ENSGALT00010059723/ENSGALG00010024479, exon 4 of 27)	27	4225689	4234272	8584	1	ENSGALG00010024479	ENSGALT00010059716	1556	Receptor tyrosine-protein kinase erbB-2
2	141114413	141114912	500	Intron (ENSGALT00010023368/ENSGALG00010009777, intron 2 of 7)	2	141076584	141147221	70638	2	ENSGALG00010009777	ENSGALT00010023359	32309	alpha-2,3-sialyltransferase 1
25	1238777	1239276	500	Promoter (<=1kb)	25	1231422	1237843	6422	2	ENSGALG00010027701	ENSGALT00010067135	-934	Helix-loop-helix protein 1
3	105230767	105231266	500	Promoter (<=1kb)	3	105190638	105230564	39927	2	ENSGALG00010010663	ENSGALT00010025409	-203	EFR3 homolog
3	40218877	40219376	500	Intron (ENSGALT00010018539/ENSGALG00010007787, intron 1 of 3)	3	40220529	40220604	76	2	ENSGALG00010010886	ENSGALT00010026043	1228
5	11138012	11138511	500	Intron (ENSGALT00010056380/ENSGALG00010023131, intron 1 of 15)	5	10777938	11144494	366557	2	ENSGALG00010023131	ENSGALT00010056380	5983	Transcription factor SOX-6
Z	1171019	1171518	500	Promoter (<=1kb)	41	1172249	1179077	6829	1	ENSGALG00010012515	ENSGALT00010029977	-731
8	28781637	28782136	500	Distal Intergenic	8	28785032	28795733	10702	2	ENSGALG00010023902	ENSGALT00010058236	13597	Prostaglandin E2 receptor EP3 subtype
3	104168114	104168613	500	Intron (ENSGALT00010021090/ENSGALG00010008877, intron 1 of 4)	3	104167811	104173702	5892	1	ENSGALG00010008877	ENSGALT00010021073	303	fibronectin type III
Z	8173783	8174282	500	Promoter (<=1kb)	41	8157692	8173817	16126	2	ENSGALG00010011968	ENSGALT00010028639	0	Ricin-type beta-trefoil
25	685550	686049	500	Promoter (<=1kb)	25	685472	713258	27787	1	ENSGALG00010028753	ENSGALT00010069574	78	synaptic vesicle glycoprotein 2A
13	1249555	1250054	500	Exon (ENSGALT00010026707/ENSGALG00010011172, exon 2 of 3)	13	1247672	1250044	2373	1	ENSGALG00010011172	ENSGALT00010026707	1883	Cadherin-like
18	5120786	5121285	500	Promoter (<=1kb)	18	5121085	5127270	6186	1	ENSGALG00010029459	ENSGALT00010071244	0	glomerular parietal epithelial cell development
15	7528375	7528874	500	Exon (ENSGALT00010057684/ENSGALG00010023677, exon 1 of 2)	15	7494323	7529926	35604	2	ENSGALG00010023677	ENSGALT00010057684	1052	tumor suppressor protein MN1
1	132639321	132639820	500	Distal Intergenic	1	132639900	132642871	2972	2	ENSGALG00010015850	ENSGALT00010038180	3051	Lysozyme G-like
24	3884328	3884827	500	Intron (ENSGALT00010063280/ENSGALG00010025953, intron 1 of 13)	24	3850263	3886147	35885	2	ENSGALG00010025953	ENSGALT00010063280	1320	POU domain, class 2, transcription factor 3
2	107865029	107865528	500	Intron (ENSGALT00010014292/ENSGALG00010005977, intron 2 of 2)	2	107873247	107893431	20185	1	ENSGALG00010005961	ENSGALT00010014261	-7719
19	9201774	9202273	500	Exon (ENSGALT00010072116/ENSGALG00010029808, exon 1 of 3)	19	9201352	9203340	1989	1	ENSGALG00010029808	ENSGALT00010072117	422
20	11010823	11011322	500	Exon (ENSGALT00010038684/ENSGALG00010016083, exon 4 of 12)	20	10989369	11026031	36663	2	ENSGALG00010016083	ENSGALT00010038684	14709	Cadherins are calcium-dependent cell adhesion proteins
28	5043250	5043749	500	Distal Intergenic	28	5030228	5034444	4217	2	ENSGALG00010028624	ENSGALT00010069315	-8806
2	32540530	32541029	500	Promoter (<=1kb)	2	32537106	32540542	3437	2	ENSGALG00010001826	ENSGALT00010004156	0	homeobox
27	3994071	3994570	500	Exon (ENSGALT00010053779/ENSGALG00010022111, exon 8 of 10)	27	3992098	3992775	678	1	ENSGALG00010022101	ENSGALT00010053737	1973	CDGSH-type zinc finger. Function unknown.
22	4648082	4648581	500	Distal Intergenic	22	4642019	4647073	5055	1	ENSGALG00010020158	ENSGALT00010048684	6063	Reverse transcriptase (RNA-dependent DNA polymerase)
5	13785345	13785844	500	Intron (ENSGALT00010060146/ENSGALG00010024637, intron 3 of 6)	5	13793029	13797247	4219	1	ENSGALG00010026578	ENSGALT00010064556	-7185
15	10743276	10743775	500	Intron (ENSGALT00010000539/ENSGALG00010000281, intron 2 of 13)	15	10704767	10746976	42210	2	ENSGALG00010000281	ENSGALT00010000539	3201	Oxysterol-binding protein
4	34193579	34194078	500	Promoter (<=1kb)	4	34193798	34199257	5460	1	ENSGALG00010008008	ENSGALT00010019096	0	Epidermal growth factor-like domain.
4	2305386	2305885	500	Intron (ENSGALT00010044367/ENSGALG00010018372, intron 1 of 5)	4	2277251	2307679	30429	2	ENSGALG00010018372	ENSGALT00010044367	1794	Carboxylesterase family
18	5366620	5367119	500	Intron (ENSGALT00010072104/ENSGALG00010029804, intron 1 of 38)	18	5344820	5367406	22587	2	ENSGALG00010029804	ENSGALT00010072104	287	integrin
19	9141007	9141506	500	Exon (ENSGALT00010070463/ENSGALG00010029161, exon 4 of 9)	19	9128563	9146556	17994	2	ENSGALG00010029161	ENSGALT00010070463	5050	hepatocyte nuclear factor 1-beta
8	25905446	25905945	500	Promoter (<=1kb)	8	25535254	25905724	370471	2	ENSGALG00010026740	ENSGALT00010064903	0	homolog 1
2	3903314	3903813	500	Promoter (<=1kb)	2	3903577	3905521	1945	1	ENSGALG00010025691	ENSGALT00010062718	0	DEATH domain, found in proteins involved in cell death (apoptosis).
14	5376097	5376596	500	Intron (ENSGALT00010042076/ENSGALG00010017430, intron 2 of 35)	14	5243392	5444025	200634	2	ENSGALG00010017430	ENSGALT00010042076	67429	Voltage-dependent T-type calcium channel subunit alpha-1H
2	39706992	39707491	500	Promoter (1-2kb)	2	39709134	39773204	64071	1	ENSGALG00010002281	ENSGALT00010005177	-1643	TGF-beta receptor type-2
Z	83437822	83438321	500	Promoter (<=1kb)	41	83434714	83437246	2533	2	ENSGALG00010001327	ENSGALT00010003066	-576
23	522048	522547	500	Promoter (1-2kb)	23	492120	520661	28542	2	ENSGALG00010014470	ENSGALT00010034824	-1387	ribosomal protein S6 kinase
3	103979333	103979832	500	Intron (ENSGALT00010020201/ENSGALG00010008455, intron 1 of 3)	3	103978989	104034229	55241	1	ENSGALG00010008455	ENSGALT00010020205	344	Peptidyl-prolyl cis-trans isomerase FKBP1B
9	22962075	22962574	500	Distal Intergenic	9	22959180	22961082	1903	1	ENSGALG00010001581	ENSGALT00010003627	2895
1	103135492	103135991	500	Exon (ENSGALT00010025365/ENSGALG00010010659, exon 2 of 9)	1	103129019	103136857	7839	2	ENSGALG00010010659	ENSGALT00010025365	866	A disintegrin and metalloproteinase with thrombospondin motifs 1
23	2705734	2706233	500	Promoter (<=1kb)	23	2663938	2705750	41813	2	ENSGALG00010015573	ENSGALT00010037459	0	Mannosyl-oligosaccharide 1,2-alpha-mannosidase IC
39	3654	4153	500	Promoter (<=1kb)	39	4792	26362	21571	1	ENSGALG00010000483	ENSGALT00010001015	-639	Neurexin 2
Z	9760025	9760524	500	Promoter (<=1kb)	41	9760151	9771211	11061	1	ENSGALG00010010970	ENSGALT00010026283	0	Tropomyosin
5	154816	155315	500	Intron (ENSGALT00010057165/ENSGALG00010023466, intron 1 of 2)	5	149167	157119	7953	2	ENSGALG00010023466	ENSGALT00010057165	1804	Cardiotrophin-like cytokine factor 1
9	23304714	23305213	500	Exon (ENSGALT00010003634/ENSGALG00010001587, exon 1 of 2)	9	23303824	23305706	1883	2	ENSGALG00010001587	ENSGALT00010003634	493
5	125448	125947	500	Promoter (1-2kb)	5	127584	132284	4701	1	ENSGALG00010024205	ENSGALT00010059060	-1637	ankyrin repeat
6	8745889	8746388	500	3' UTR	6	8743863	8746683	2821	1	ENSGALG00010009467	ENSGALT00010022609	2026	Domain of unknown function (DUF3446)
14	4667487	4667986	500	Intron (ENSGALT00010052705/ENSGALG00010021689, intron 1 of 23)	14	4666714	4728279	61566	1	ENSGALG00010021689	ENSGALT00010052705	773	Myosin phosphatase Rho-interacting protein
10	2368593	2369092	500	3' UTR	10	2374237	2376549	2313	2	ENSGALG00010023666	ENSGALT00010057655	7457	protein C15orf39 homolog
6	27207636	27208135	500	Intron (ENSGALT00010056231/ENSGALG00010023085, intron 7 of 11)	6	27195956	27201169	5214	1	ENSGALG00010023088	ENSGALT00010056241	11680
16	1639385	1639884	500	Distal Intergenic	16	1632106	1635728	3623	2	ENSGALG00010002378	ENSGALT00010005444	-3657	-
13	9944710	9945209	500	Promoter (<=1kb)	13	9933271	9943874	10604	2	ENSGALG00010012970	ENSGALT00010031119	-836	UPA domain
4	90497871	90498370	500	Promoter (<=1kb)	4	90498862	90501349	2488	1	ENSGALG00010017502	ENSGALT00010042304	-492	Acetyltransferase (GNAT) domain
15	9051297	9051796	500	Exon (ENSGALT00010055194/ENSGALG00010022695, exon 3 of 8)	15	9050997	9057489	6493	1	ENSGALG00010022695	ENSGALT00010055189	300	Phosphoinositide-3-kinase-interacting protein 1
27	1255580	1256079	500	Exon (ENSGALT00010064976/ENSGALG00010026786, exon 3 of 7)	27	1254407	1257419	3013	2	ENSGALG00010026786	ENSGALT00010064976	1340	Leucine rich repeat
27	1117438	1117937	500	Intron (ENSGALT00010058805/ENSGALG00010024096, intron 21 of 21)	27	1120338	1121485	1148	2	ENSGALG00010024126	ENSGALT00010058830	3548	Cyclin-dependent kinase 5 activator
9	4788736	4789235	500	Promoter (1-2kb)	9	4776704	4787392	10689	2	ENSGALG00010023489	ENSGALT00010057217	-1344	variant 5
17	8902742	8903241	500	Promoter (<=1kb)	17	8895111	8902775	7665	2	ENSGALG00010027530	ENSGALT00010066680	0	PHD finger protein
2	400586	401085	500	Intron (ENSGALT00010065937/ENSGALG00010027194, intron 2 of 3)	2	397362	403239	5878	1	ENSGALG00010027194	ENSGALT00010065937	3224	C2H2-type zinc finger
15	6829558	6830057	500	Promoter (<=1kb)	15	6829510	6851755	22246	1	ENSGALG00010021764	ENSGALT00010052910	48	Family with sequence similarity 222 member A
21	608163	608662	500	Promoter (<=1kb)	21	608083	608762	680	1	ENSGALG00010019092	ENSGALT00010046215	80	Hairy Orange
27	2709046	2709545	500	Promoter (<=1kb)	27	2709290	2718075	8786	1	ENSGALG00010025006	ENSGALT00010061048	0	All-trans-retinol 13,14-reductase-like
34	1573630	1574129	500	Promoter (<=1kb)	34	1574183	1577163	2981	1	ENSGALG00010025305	ENSGALT00010061755	-54	receptor 182
4	10742693	10743192	500	Intron (ENSGALT00010036317/ENSGALG00010015087, intron 6 of 9)	4	10776501	10782149	5649	1	ENSGALG00010015945	ENSGALT00010038422	-33309
22	4568861	4569360	500	Promoter (<=1kb)	22	4557052	4568833	11782	2	ENSGALG00010019072	ENSGALT00010046181	-28	Adipocyte enhancer-binding protein 1
12	19591404	19591903	500	Promoter (<=1kb)	12	19591851	19598029	6179	1	ENSGALG00010022278	ENSGALT00010054206	0
Z	57501202	57501701	500	Exon (ENSGALT00010031124/ENSGALG00010012969, exon 1 of 27)	41	57500820	57553767	52948	1	ENSGALG00010012969	ENSGALT00010031120	382	Solute carrier family 12
1	132637362	132637861	500	Promoter (1-2kb)	1	132632029	132635522	3494	2	ENSGALG00010015831	ENSGALT00010038127	-1840	lysozyme G-like
25	2462695	2463194	500	Intron (ENSGALT00010069467/ENSGALG00010028695, intron 1 of 7)	25	2461776	2469260	7485	1	ENSGALG00010028695	ENSGALT00010069467	919	V-set and immunoglobulin domain-containing protein 8
5	27481974	27482473	500	Promoter (<=1kb)	5	27481839	27486947	5109	1	ENSGALG00010023550	ENSGALT00010057330	135
18	5089253	5089752	500	Exon (ENSGALT00010071228/ENSGALG00010029447, exon 4 of 18)	18	5088186	5094576	6391	1	ENSGALG00010029447	ENSGALT00010071228	1067	Domain of unknown function (DUF4795)
1	117950346	117950845	500	Intron (ENSGALT00010004666/ENSGALG00010002079, intron 3 of 4)	1	117947816	117952992	5177	1	ENSGALG00010002079	ENSGALT00010004666	2530	Homeodomain
31	2149778	2150277	500	Exon (ENSGALT00010013487/ENSGALG00010005636, exon 2 of 4)	31	2149544	2150542	999	2	ENSGALG00010005636	ENSGALT00010013487	265	Immunoglobulin
26	4045626	4046125	500	Promoter (<=1kb)	26	4025792	4046038	20247	2	ENSGALG00010025398	ENSGALT00010062011	0	Tetraspanin family
Z	66833114	66833613	500	Exon (ENSGALT00010013225/ENSGALG00010005528, exon 3 of 5)	41	66832302	66834154	1853	1	ENSGALG00010005528	ENSGALT00010013225	812	PHD-like zinc-binding domain
39	83032	83531	500	3' UTR	39	75991	79054	3064	2	ENSGALG00010000546	ENSGALT00010001129	-3978	Tetratricopeptide repeat
26	1328983	1329482	500	Promoter (2-3kb)	26	1331869	1353937	22069	1	ENSGALG00010024459	ENSGALT00010059689	-2387	adenosylhomocysteinase 2
3	3330330	3330829	500	Distal Intergenic	3	3314023	3314713	691	1	ENSGALG00010016570	ENSGALT00010039918	16307	Bcl-2-like protein
28	3794468	3794967	500	Distal Intergenic	28	3789176	3792192	3017	1	ENSGALG00010027650	ENSGALT00010067009	5292	Coiled-coil domain-containing protein 124
25	2836523	2837022	500	Exon (ENSGALT00010067885/ENSGALG00010028006, exon 2 of 8)	25	2833626	2837226	3601	2	ENSGALG00010028006	ENSGALT00010067885	204
