# Supplementary material for: Epigenetic regulation of H3K27me3 in laying hens with fatty liver hemorrhagic syndrome induced by high-energy and low-protein diets
Source: BMC Genomics. 2024 Apr 16;25:374. doi: 10.1186/s12864-024-10270-w (PMC11022457; doi:10.1186/s12864-024-10270-w)
Supplement: Supplementary file 4 — Supplementary Material 4. [file 12864_2024_10270_MOESM4_ESM.xlsx]

## Sheet: Table S4
Table S4. KEGG enrichment analysis of up-regulated H3K27me3 peaks in the liver of FLHS-affected hens
KEGG_A_class	KEGG_B_class	Pathway	out (296)	All (6622)	Pvalue	Pathway ID	Genes	K_IDs
Environmental Information Processing	Signaling molecules and interaction	ECM-receptor interaction	11	84	0.00118868	ko04512	ENSGALG00010002358;ENSGALG00010003205;ENSGALG00010011460;ENSGALG00010021717;ENSGALG00010021762;ENSGALG00010021766;ENSGALG00010022950;ENSGALG00010024583;ENSGALG00010027199;ENSGALG00010028753;ENSGALG00010029804	K23380+K06252+K06246+K16338+K06243+K06254+K06583+K06590+K06244+K06258+K06525
Environmental Information Processing	Signal transduction	MAPK signaling pathway	22	259	0.00268524	ko04010	ENSGALG00010002281;ENSGALG00010002801;ENSGALG00010006107;ENSGALG00010010255;ENSGALG00010011659;ENSGALG00010013399;ENSGALG00010014470;ENSGALG00010016785;ENSGALG00010016816;ENSGALG00010016867;ENSGALG00010017430;ENSGALG00010018590;ENSGALG00010022041;ENSGALG00010022767;ENSGALG00010023389;ENSGALG00010024267;ENSGALG00010024479;ENSGALG00010024637;ENSGALG00010025421;ENSGALG00010025691;ENSGALG00010028736;…	K04388+K04358+K16859+K04865+K04391+K18496+K04373+K05089+K04425+K05097+K04855+K08774+K04434+K04864+K04347+K04423+K05083+K04459+K04465+K02583+K03176+K04854
Cellular Processes	Cell motility	Regulation of actin cytoskeleton	18	199	0.00330645	ko04810	ENSGALG00010002533;ENSGALG00010002801;ENSGALG00010013029;ENSGALG00010013399;ENSGALG00010015037;ENSGALG00010015443;ENSGALG00010016785;ENSGALG00010016849;ENSGALG00010021362;ENSGALG00010022950;ENSGALG00010023120;ENSGALG00010023257;ENSGALG00010023309;ENSGALG00010023389;ENSGALG00010024583;ENSGALG00010029583;ENSGALG00010029697;ENSGALG00010029804	K04291+K04358+K00907+K18496+K05749+K05733+K05089+K05748+K05757+K06583+K04132+K05735+K02649+K04347+K06590+K05743+K05737+K06525
Human Diseases	Immune disease	Inflammatory bowel disease	4	20	0.0107433	ko05321	ENSGALG00010005340;ENSGALG00010023235;ENSGALG00010023883;ENSGALG00010028006	K05425+K05065+K10166+K08534
Cellular Processes	Cellular community - eukaryotes	Focal adhesion	16	191	0.0112085	ko04510	ENSGALG00010003205;ENSGALG00010006107;ENSGALG00010011460;ENSGALG00010013029;ENSGALG00010015443;ENSGALG00010016626;ENSGALG00010016785;ENSGALG00010016867;ENSGALG00010021762;ENSGALG00010022950;ENSGALG00010023257;ENSGALG00010023309;ENSGALG00010024479;ENSGALG00010024583;ENSGALG00010027199;ENSGALG00010029804	K06252+K16859+K06246+K00907+K05733+K03853+K05089+K05097+K06243+K06583+K05735+K02649+K05083+K06590+K06244+K06525
Organismal Systems	Sensory system	Phototransduction	4	22	0.0151227	ko04744	ENSGALG00010007405;ENSGALG00010021470;ENSGALG00010027595;ENSGALG00010029380	K08328+K04952+K04631+K13765
Metabolism	Biosynthesis of other secondary metabolites	Neomycin, kanamycin and gentamicin biosynthesis	2	5	0.018205	ko00524	ENSGALG00010010084;ENSGALG00010019264	K00844+K00844
Human Diseases	Cancer: overview	Pathways in cancer	8	77	0.0209788	ko05200	ENSGALG00010002801;ENSGALG00010005340;ENSGALG00010015061;ENSGALG00010016570;ENSGALG00010019016;ENSGALG00010021261;ENSGALG00010023235;ENSGALG00010028497	K04358+K05425+K01403+K16341+K19464+K10056+K05065+K21283
Environmental Information Processing	Signal transduction	TGF-beta signaling pathway	9	95	0.0255359	ko04350	ENSGALG00010001144;ENSGALG00010002281;ENSGALG00010006926;ENSGALG00010015908;ENSGALG00010017759;ENSGALG00010017821;ENSGALG00010020636;ENSGALG00010028188;ENSGALG00010028497	K04685+K04388+K17695+K04657+K04666+K16622+K19558+K04501+K21283
Cellular Processes	Cell growth and death	Apoptosis - multiple species	2	6	0.0265081	ko04215	ENSGALG00010016570;ENSGALG00010025691	K16341+K02583
Metabolism	Glycan biosynthesis and metabolism	Glycosaminoglycan biosynthesis - keratan sulfate	3	15	0.0269735	ko00533	ENSGALG00010009777;ENSGALG00010015858;ENSGALG00010022135	K00780+K04745+K01022
Human Diseases	Substance dependence	Cocaine addiction	2	7	0.036029	ko05030	ENSGALG00010024126;ENSGALG00010024327	K11716+K15494
Metabolism	Glycan biosynthesis and metabolism	Glycosphingolipid biosynthesis - ganglio series	3	17	0.0377535	ko00604	ENSGALG00010009777;ENSGALG00010021539;ENSGALG00010028076	K00780+K12373+K03376
Cellular Processes	Cellular community - eukaryotes	Adherens junction	7	73	0.0436346	ko04520	ENSGALG00010002281;ENSGALG00010010422;ENSGALG00010016849;ENSGALG00010020180;ENSGALG00010024479;ENSGALG00010028188;ENSGALG00010028490	K04388+K05689+K05748+K04490+K05083+K04501+K06593
Organismal Systems	Endocrine system	GnRH secretion	3	18	0.0438483	ko04929	ENSGALG00010027479;ENSGALG00010027971;ENSGALG00010028573	K04955+K04956+K04942
Environmental Information Processing	Signaling molecules and interaction	Cytokine-cytokine receptor interaction	16	225	0.0438677	ko04060	ENSGALG00010002281;ENSGALG00010005340;ENSGALG00010010672;ENSGALG00010017759;ENSGALG00010017821;ENSGALG00010019246;ENSGALG00010021440;ENSGALG00010021671;ENSGALG00010022208;ENSGALG00010022215;ENSGALG00010022778;ENSGALG00010023235;ENSGALG00010023466;ENSGALG00010024954;ENSGALG00010025691;ENSGALG00010028497	K04388+K05425+K05151+K04666+K16622+K05166+K04185+K05150+K21083+K13594+K22679+K05065+K05421+K05426+K02583+K21283
Environmental Information Processing	Signaling molecules and interaction	Cell adhesion molecules	12	156	0.0460436	ko04514	ENSGALG00010000483;ENSGALG00010008126;ENSGALG00010010422;ENSGALG00010012915;ENSGALG00010018372;ENSGALG00010019520;ENSGALG00010021717;ENSGALG00010021863;ENSGALG00010024583;ENSGALG00010024688;ENSGALG00010025320;ENSGALG00010028671	K07377+K06796+K05689+K06496+K07378+K06456+K16338+K06087+K06590+K06781+K06785+K06780
Environmental Information Processing	Signaling molecules and interaction	Neuroactive ligand-receptor interaction	23	357	0.0479194	ko04080	ENSGALG00010001082;ENSGALG00010001558;ENSGALG00010002533;ENSGALG00010003995;ENSGALG00010014943;ENSGALG00010015078;ENSGALG00010015657;ENSGALG00010016446;ENSGALG00010017417;ENSGALG00010017860;ENSGALG00010017954;ENSGALG00010018549;ENSGALG00010019738;ENSGALG00010020751;ENSGALG00010023120;ENSGALG00010023650;ENSGALG00010023759;ENSGALG00010023902;ENSGALG00010024981;ENSGALG00010027396;ENSGALG00010027621;…	K04270+K04195+K04291+K05266+K05225+K05192+K05052+K04280+K04314+K04322+K04259+K04284+K04138+K05840+K04132+K04589+K12332+K04260+K05232+K04605+K05770+K04264+K04218
