# Supplementary material for: Epigenetic regulation of H3K27me3 in laying hens with fatty liver hemorrhagic syndrome induced by high-energy and low-protein diets
Source: BMC Genomics. 2024 Apr 16;25:374. doi: 10.1186/s12864-024-10270-w (PMC11022457; doi:10.1186/s12864-024-10270-w)
Supplement: Supplementary file 5 — Supplementary Material 5. [file 12864_2024_10270_MOESM5_ESM.xlsx]

## Sheet: Sheet1
Table S5. Summary of the RNA-Seq data
Samples	FLSH-1	FLSH-2	FLSH-3	Control-1	Control-2	Control-3	Control-4
Clean reads (bp)	40174526	49295666	44672652	40549798	38256528	44491832	45254312
Clean bases (Gb)	6.03	7.39	6.7	6.08	5.74	6.67	6.79
Total mapped (%)	95.02	95.43	93.73	93.97	93.51	95.4	95.59
Q20	97.89	97.98	97.91	97.78	97.73	98.11	98.01
Q30	94.09	94.23	94.23	93.8	93.76	94.54	94.33
