# Supplementary material for: Epigenetic regulation of H3K27me3 in laying hens with fatty liver hemorrhagic syndrome induced by high-energy and low-protein diets
Source: BMC Genomics. 2024 Apr 16;25:374. doi: 10.1186/s12864-024-10270-w (PMC11022457; doi:10.1186/s12864-024-10270-w)
Supplement: Supplementary file 6 — Supplementary Material 6. [file 12864_2024_10270_MOESM6_ESM.xlsx]

## Sheet: Table S6
Table S6. Information of DEGs between controls and FLHS hens
GeneID	Control1	Control2	Control3	Control14	FLSH1	FLSH2	FLSH3	baseMean	log2(FPKM_FLSH/FPKM_Control)	P-value
ENSGALG00010027191	158.61	58.11	71.34	74.99	8.65	12.56	9.98	2819.85	-3.09983	1.08776e-17
ENSGALG00010013079	0.33	0.66	0.96	0.6	1.4	0.83	0.98	289.965	-2.40659	1.25529e-17
ENSGALG00010015196	6.07	10.24	7.66	8.39	1.43	1.68	0.74	564.657	-2.83042	4.57035e-17
ENSGALG00010027882	812.5	533.36	306.33	519.78	101.63	93.61	90.6	5889.28	-2.18835	8.88055e-15
ENSGALG00010011974	422.54	363.17	283.67	209.63	68.67	89.82	78.33	2693.64	-1.99565	5.22606e-13
ENSGALG00010020306	0	0	0	0	0	0	0	64.5868	-4.85875	2.651e-12
ENSGALG00010022707	23.1	18.03	19.36	24.9	7.12	7.94	7.32	1739.46	-1.46518	5.82487e-12
ENSGALG00010001234	21.86	10.12	22.68	30.58	4.72	4.97	4.58	1973.22	-2.21555	6.87924e-12
ENSGALG00010025650	8.28	5.87	8.66	6.34	0	0	0	43.123	-9.55565	1.24961e-11
ENSGALG00010015167	0	0.59	0	0.64	0.26	0.21	0	50.2105	-3.72582	2.01528e-10
ENSGALG00010024772	3.81	3.69	2.26	3.02	0.68	0.32	0.82	162.046	-2.09071	3.90104e-10
ENSGALG00010024920	17.67	13.38	13.05	15	4.84	3.66	5.24	566.772	-1.41633	7.80365e-10
ENSGALG00010017430	1.08	2.12	0.78	0.9	0.11	0.18	0.24	122.201	-2.60252	8.88034e-10
ENSGALG00010022884	0	0	0	0	0	0	0	396.252	-5.8602	2.10008e-09
ENSGALG00010002727	0	0	0	0	0	0	0	31.506	-4.14953	2.64371e-09
ENSGALG00010010778	71.49	74.46	34.99	46.21	5.4	0.76	5.8	1390.8	-3.62446	3.63773e-09
ENSGALG00010009338	28.95	26.33	42.18	38.92	8.61	12.93	7.51	1251.31	-1.77438	3.90094e-09
ENSGALG00010011724	2.78	1.25	1.26	5.11	0.35	0.19	0.21	216.043	-2.84547	4.61088e-09
ENSGALG00010023902	2.94	2.7	1.18	1.27	0.13	0	0.22	110.226	-2.45075	5.08613e-09
ENSGALG00010007762	3.72	1.97	1.84	4.49	0.53	1.08	0.45	125.738	-2.25264	9.23593e-09
ENSGALG00010004934	3.76	1.3	6.54	10.41	0.55	0.45	0.36	283.062	-3.12534	1.20679e-08
ENSGALG00010029995	0	0	0	0	0	0	0	210.835	-1.69309	1.72422e-08
ENSGALG00010027141	1039.99	852.99	696.17	836.3	341.99	447.83	223.22	34046.9	-1.35576	2.60282e-08
ENSGALG00010021744	18.96	23.89	15.68	25.98	4.74	7.09	10.85	372.46	-1.40016	2.87404e-08
ENSGALG00010024462	12.53	20.07	21.94	22.06	5.31	6.81	7.47	844.455	-1.68698	3.06029e-08
ENSGALG00010023543	4.25	0.21	1.16	2.44	0.18	0.3	0.32	44.3044	-3.11273	3.97107e-08
ENSGALG00010002157	0	0	0	0	0	0	0	34.7743	-2.74886	4.43777e-08
ENSGALG00010004109	108.53	108.41	134.01	113.98	15.6	45.59	11.12	3059.49	-2.15589	4.78046e-08
ENSGALG00010011021	37.9	31.09	135.7	30.82	5.88	6.51	7.39	1006.77	-2.88027	6.62985e-08
ENSGALG00010015582	0	0	0	0	0	0	0	144.282	-3.59022	6.96138e-08
ENSGALG00010023163	5.11	5.98	5.26	5.75	0.59	1.45	0.06	173.046	-3.05009	6.92856e-08
ENSGALG00010021909	0	0	0	0	0	0	0	486.104	-2.79227	6.99587e-08
ENSGALG00010008403	0.3	1.03	0.71	0.38	0	0	0	17.006	-7.85151	9.30162e-08
ENSGALG00010013105	0	0	0	0	0	0	0	149.144	-2.01301	9.9424e-08
ENSGALG00010020287	2.1	1.88	2.19	1.58	0.46	0.2	0.52	97.8893	-2.07384	1.21602e-07
ENSGALG00010029997	0	0	0	0	0	0	0	1095.05	-1.34927	1.43573e-07
ENSGALG00010019996	132.78	134.49	84.51	119.63	38.63	60.09	53.6	5655.13	-1.11884	2.126e-07
ENSGALG00010016494	0	0	0	0	0	0	0	103.089	-1.66189	2.37189e-07
ENSGALG00010023597	10.27	12.75	8.23	17.47	0.59	4.94	2.27	397.592	-1.87269	2.9008e-07
ENSGALG00010001745	1.44	0.92	1.8	3.13	0.58	0.31	0.21	132.332	-2.12191	3.26572e-07
ENSGALG00010022879	11.92	13.52	12.9	10.52	4.08	4.22	2.14	429.314	-1.24884	3.36755e-07
ENSGALG00010022214	0	0	0	0	0	0	0	96.4702	-1.49798	4.60416e-07
ENSGALG00010000799	10.68	20.43	14.51	15.62	5.2	3.98	2.87	641.345	-1.50614	4.78072e-07
ENSGALG00010012427	44.82	35.96	24.98	35.73	16.88	11.52	15.38	2522.84	-1.20143	4.89624e-07
ENSGALG00010018890	0	0	0	0	0	0	0	13.1421	-7.37488	4.98437e-07
ENSGALG00010026634	0	0	0	0	0	0	0	189.153	-1.57981	5.1466e-07
ENSGALG00010002149	4.71	4.8	10.83	6.34	1.28	0.65	0.42	276.236	-2.55852	5.75804e-07
ENSGALG00010024226	2.06	2.03	4.09	3.74	0.22	1.28	0.39	93.58	-1.89305	7.54825e-07
ENSGALG00010009212	6.28	13.04	9.76	10.29	1.83	2.96	4.43	534.942	-1.5639	8.73934e-07
ENSGALG00010022455	88.87	156.6	101.5	133.39	38.76	29.16	35.46	1394.68	-1.36723	9.04145e-07
ENSGALG00010015677	0.58	2.25	0.34	0.86	0	0.11	0.17	105.188	-2.44682	9.92569e-07
ENSGALG00010016941	0.82	1.31	0.98	1.45	0.39	0.34	0.41	79.5699	-1.49619	1.11364e-06
ENSGALG00010003990	3.06	8.3	13.84	16.58	3.12	1.88	1.88	297.794	-2.37077	1.18819e-06
ENSGALG00010022656	14.8	12.37	10.57	11.34	6.29	4.65	5.05	437.591	-1.27357	1.25846e-06
ENSGALG00010006926	28.94	3.42	8.35	5.21	2.13	0	4.17	210.015	-2.79676	1.38386e-06
ENSGALG00010028450	1042.06	574.78	393.74	277.6	99.25	203.28	98.49	5396.37	-1.78676	1.4971e-06
ENSGALG00010000565	0	0	0	0	0	0	0	2785.61	-1.21649	1.51073e-06
ENSGALG00010011251	121.04	66.39	58.24	57.35	21.58	33.82	19.3	2028.53	-1.47918	1.69915e-06
ENSGALG00010001705	61.95	131.52	53.51	69.12	10.61	28.55	30.05	2172.71	-1.53482	2.04007e-06
ENSGALG00010020713	10.34	15.9	17.49	33.6	1.8	3.02	5.75	659.164	-2.29836	2.12967e-06
ENSGALG00010003982	143.42	135.27	218.66	159.72	35.06	91.5	30.32	9978.98	-1.54145	2.38084e-06
ENSGALG00010023085	0	0	0	0	0	0	0	2343.34	-2.64028	2.58595e-06
ENSGALG00010029804	2.6	0.98	0.82	0.58	0.11	0.15	0.27	117.941	-2.34146	2.83929e-06
ENSGALG00010023353	0	0	0	0	0	0	0	2791.18	-1.36813	3.10763e-06
ENSGALG00010001144	0.7	2.52	2.93	0	0	0	2.43	77.2669	-2.24461	3.21895e-06
ENSGALG00010022181	1.12	0.74	0.71	1.46	0.43	0.53	0.64	211.544	-1.63606	3.79604e-06
ENSGALG00010003754	3	3.76	4.12	2.88	0.92	0.64	1	458.785	-1.49063	4.56387e-06
ENSGALG00010018265	79.98	61.53	98.96	103.11	30.13	41	29.46	2510.35	-1.28068	5.20008e-06
ENSGALG00010025995	1.75	1.66	0.87	0.74	0.17	0.62	0.53	144.518	-1.50814	5.54327e-06
ENSGALG00010010434	2.94	1.54	1.96	2.58	1.36	0.52	0.98	198.109	-1.13687	6.04686e-06
ENSGALG00010009518	30.63	23.88	25.82	22.92	7.33	11.42	11.84	1236.23	-1.16573	6.41716e-06
ENSGALG00010018114	0	0	0	0	0	0	0	108.401	-1.72981	6.42619e-06
ENSGALG00010029549	8.78	7.96	7.72	8.59	3.48	4.23	4.13	624.357	-1.01437	6.86961e-06
ENSGALG00010026214	0	0	0	0	0	0	0	10.6106	-6.86481	7.10382e-06
ENSGALG00010019869	0	0	0	0	0	0	0	84.2054	-1.86485	7.7429e-06
ENSGALG00010013167	5.52	9.41	3.39	7.54	2.76	1.53	1.23	64.2426	-1.69645	8.53075e-06
ENSGALG00010023683	0	0	0	0	0	0	0	348.986	-1.72677	8.51842e-06
ENSGALG00010004979	0	0	0	0	0	0	0	458.442	-1.16965	9.44901e-06
ENSGALG00010004442	0	0	0	0	0	0	0	47.3293	-2.88766	1.07147e-05
ENSGALG00010007529	1.44	1.9	1.08	1.96	0.38	0.2	0.55	111.955	-1.31997	1.10612e-05
ENSGALG00010003921	4.7	5.07	4.07	3.38	1.5	1.78	1.5	311.944	-1.10464	1.15071e-05
ENSGALG00010011231	43.62	64.83	41.93	37.64	17.22	22.44	25.14	1044.72	-1.03808	1.18915e-05
ENSGALG00010013828	4.25	2.17	1.35	0	0	0.78	0.85	187.48	-1.44694	1.28101e-05
ENSGALG00010013436	4.13	3.08	8.61	5.2	0.65	1.47	2.38	345.951	-1.74557	1.4559e-05
ENSGALG00010004366	1.83	1.29	1.43	1.24	0.35	0.69	0.56	83.6654	-1.21954	1.56816e-05
ENSGALG00010002338	13.17	8.5	4.8	3.13	1.66	2.04	1.76	228.186	-1.27629	1.65046e-05
ENSGALG00010005522	1.76	1.31	0.78	1.39	0.36	0.39	0.31	118.467	-1.20485	1.70026e-05
ENSGALG00010011949	12.15	2.85	30.61	20.52	4.12	2.1	2.65	2950.2	-2.31504	1.80744e-05
ENSGALG00010015133	2.87	2.76	3.37	2.4	1.06	0.92	0.67	169.446	-1.12678	1.80422e-05
ENSGALG00010022952	0	0	0	0	0	0	0	125.576	-2.57817	1.8856e-05
ENSGALG00010018365	10.99	17.92	13.41	26.51	6.98	2.67	7.31	744.244	-1.47312	2.10447e-05
ENSGALG00010023870	0	0	0	0	0	0	0	25.1178	-3.44366	2.13364e-05
ENSGALG00010010712	6.79	5.5	4.71	10.29	2.58	3.33	2.48	811.465	-1.27411	2.19665e-05
ENSGALG00010026238	0	0	0	0	0	0	0	414.957	-2.24054	2.22853e-05
ENSGALG00010013312	11.79	16.66	10.26	15.97	3.71	8.97	4.21	374.57	-1.03473	2.33979e-05
ENSGALG00010021136	1.95	2.31	2.13	2.81	1.35	0.93	1	127.094	-1.16594	2.49592e-05
ENSGALG00010012615	0	0	0	0	0	0	0	150.59	-1.73663	2.53054e-05
ENSGALG00010022925	0	0	0	0	0	0	0	174.355	-1.60675	2.62922e-05
ENSGALG00010023873	0	0	0	0	0	0	0	35.4259	-3.35912	2.78139e-05
ENSGALG00010009493	3.07	1.68	2.7	0.63	0.08	0.58	0.35	62.5314	-2.02164	2.84625e-05
ENSGALG00010015557	35.23	18.78	38.47	33.87	10.65	16	9.45	3718.72	-1.26808	2.90656e-05
ENSGALG00010000820	0.3	0.34	0.24	0.51	0	0	0	11.6092	-5.06609	3.24906e-05
ENSGALG00010010226	3.03	1.6	1.55	1.28	0.3	0.72	0.55	213.309	-1.26215	3.31472e-05
ENSGALG00010007708	0	0	0	0	0	0	0	96.5685	-1.45677	3.46892e-05
ENSGALG00010029743	1	1.28	0.78	0.66	0.22	0.44	0.61	141.936	-1.30182	3.4734e-05
ENSGALG00010008405	9	6.66	4.82	9.02	2.04	3.96	4.68	950.655	-1.03493	4.2877e-05
ENSGALG00010024187	1.56	0	0.88	1	0	0	0	13.138	-4.54216	4.28218e-05
ENSGALG00010000506	0	0	0	0	0	0	0	323.986	-1.55229	4.36611e-05
ENSGALG00010014764	330.87	212.22	435.67	433.18	100.31	169.75	33.84	6874.36	-1.58701	4.90729e-05
ENSGALG00010005029	2.2	1.66	1.2	1.43	0.53	0.52	0.89	394.298	-1.07445	5.24974e-05
ENSGALG00010016612	0	0.04	0	0	0	0	0	287.346	-1.77387	5.42394e-05
ENSGALG00010010871	32.12	35.58	10.16	29.07	3.22	10.69	3.67	998.11	-1.80883	5.67989e-05
ENSGALG00010024571	6.24	10.62	4.68	3.81	0.66	0.57	2.22	163.501	-1.82286	5.98758e-05
ENSGALG00010008695	0	0	0	0	0	0	0	69.9853	-1.68724	6.03033e-05
ENSGALG00010013324	3.26	4.3	6.86	4.72	1.08	1.98	2.12	182.681	-1.01088	6.3232e-05
ENSGALG00010017501	443.09	324.47	213.42	427.81	67.75	153.06	161.12	6597.58	-1.28395	6.69445e-05
ENSGALG00010006331	2.04	0.61	3.14	1.68	0.39	0.35	0.51	80.52	-1.75609	6.78272e-05
ENSGALG00010023995	0	0	0	0	0	0	0	460.893	-1.96089	6.92867e-05
ENSGALG00010012614	2.74	2.91	1.74	2.77	0.51	0.63	1.33	227.653	-1.17469	7.28259e-05
ENSGALG00010009740	2.57	2.84	2.61	2.45	2.58	1.04	0.8	64.0141	-1.37728	7.40563e-05
ENSGALG00010003950	0	0	0	0	0	0	0	159.756	-2.29107	7.66715e-05
ENSGALG00010024834	951.14	942.6	998.87	635.74	266.62	58.38	363.41	10089	-1.63927	7.75368e-05
ENSGALG00010025240	0	0	0	0	0	0	0	121.793	-2.25049	7.9584e-05
ENSGALG00010001666	0.78	0.36	0.21	0.44	0.13	0.05	0.18	84.1382	-1.62213	8.48625e-05
ENSGALG00010011503	3.87	6.15	3.41	4.6	1.09	1.48	1.74	122.308	-1.28337	8.47054e-05
ENSGALG00010003869	11.11	6.29	12.29	8.05	1.6	4.05	7.87	270.071	-1.03926	8.60558e-05
ENSGALG00010018383	19.1	8.21	1.63	2.88	0.57	0.93	0.92	93.9693	-2.48252	8.63091e-05
ENSGALG00010016930	61.03	15.47	49.43	20.33	17.12	41.92	15.01	277.154	-1.01975	8.82546e-05
ENSGALG00010023604	4.14	1.44	6	8.16	1.02	1.77	1.02	302.452	-1.56276	8.81774e-05
ENSGALG00010024680	0.71	0.3	0.47	0.64	0.17	0	0.05	42.5132	-1.92663	9.04268e-05
ENSGALG00010003461	0.79	0.92	0.16	0	0	0	0	13.0607	-2.9889	0.000102761
ENSGALG00010018398	5.51	13.03	4.3	2.26	1.05	3.27	0.52	267.481	-1.58837	0.000119281
ENSGALG00010012083	92.77	35.18	32.17	31.7	20.19	9.78	14.32	457.22	-1.14903	0.000131933
ENSGALG00010008705	0	0	0	0	0	0	0	202.185	-1.13191	0.00013582
ENSGALG00010020290	0	0.06	0	0.09	0	0	0	56.4187	-2.6325	0.000136486
ENSGALG00010022608	12.17	6.24	5.25	3.45	2.6	1.91	1.61	156.486	-1.54408	0.00013955
ENSGALG00010024021	110.48	237.56	518.15	57.83	78.12	15.44	39.98	1683.74	-1.97847	0.000142573
ENSGALG00010010874	4.41	5.71	4.56	3.8	0.85	2.46	1.61	388.83	-1.08771	0.00014679
ENSGALG00010022649	0.61	0.57	0.27	0.53	0.29	0.23	0.26	43.1834	-1.36155	0.000151891
ENSGALG00010010366	108.98	104.12	36.03	44.48	32.21	15.24	26.83	1461.19	-1.33027	0.000153541
ENSGALG00010020164	0	0	0	0.1	0	0	0	17.9624	-2.64033	0.000157923
ENSGALG00010021668	2.3	3.35	2.07	3.69	1.34	1.34	0.85	73.2414	-1.14104	0.000170039
ENSGALG00010014980	24.83	18.21	11.97	15.37	7.7	7.35	2.15	371.809	-1.15435	0.000178814
ENSGALG00010014194	0.44	0.5	0.14	0.18	0.04	0.06	0.1	19.9506	-2.0776	0.00018918
ENSGALG00010017469	0	0	0	0	0	0	0	335.005	-1.91815	0.000195956
ENSGALG00010008681	0	0	0	0	0	0	0	144.222	-2.03999	0.00021
ENSGALG00010025658	1	0.87	0.75	0.65	0.52	0.35	0.3	36.3217	-1.40706	0.000215932
ENSGALG00010021099	1.04	0.34	0.37	0.31	0.17	0.13	0.11	148.11	-1.56299	0.000220283
ENSGALG00010018344	18.46	20.19	23.16	22.32	5.66	8.98	9.59	759.499	-1.02737	0.000238387
ENSGALG00010009645	0	0	0	0	0	0	0	13.2646	-2.89362	0.000244084
ENSGALG00010017991	2.53	2.21	1.66	0.36	0	0	0.19	51.8564	-2.00996	0.000247344
ENSGALG00010009125	1.46	2.8	0.9	0.89	0	0	0.43	12.1002	-3.0593	0.000259196
ENSGALG00010027189	5.95	5.54	2.84	0.19	0.53	0.43	0.2	43.634	-2.44599	0.00026704
ENSGALG00010025414	19.88	7.75	7.7	5.29	3.57	3.99	2.97	466.895	-1.30168	0.000284714
ENSGALG00010004319	5.96	6.26	9.2	14.3	2.8	6.4	2.42	156.74	-1.28326	0.000297967
ENSGALG00010021144	11.62	12.38	16.94	11.05	5.96	6.05	8.12	711.228	-1.02958	0.000304779
ENSGALG00010027198	1.12	0.71	0.46	0.48	0.29	0.09	0.05	32.4392	-2.0891	0.000305865
ENSGALG00010014705	1.65	2.3	2.03	2.52	0.78	1.2	0.72	231.491	-1.02279	0.000308468
ENSGALG00010002618	0.44	0.69	3.91	1.27	0	0	0.29	50.5429	-2.23152	0.000312959
ENSGALG00010022767	5.28	4.31	1.51	1.84	1.29	0.2	0.59	54.1259	-1.83093	0.00031261
ENSGALG00010003777	66.29	192.02	269.49	29.92	48.61	10.55	26.95	2526.99	-1.87335	0.000366715
ENSGALG00010027205	3.37	2.15	2.01	2.46	0.7	0.42	0.6	85.7876	-1.32118	0.000387142
ENSGALG00010016766	8.3	15	9.62	10.02	2.82	6.35	3.59	359.492	-1.16031	0.000420929
ENSGALG00010000103	0	0	0	0	0	0	0	11.4735	-3.18813	0.000424968
ENSGALG00010021764	5.59	3.26	0.88	2.24	0.41	1.07	1.27	126.846	-1.37102	0.000433305
ENSGALG00010020028	0	0	0	0	0	0	0	366.692	-1.45749	0.000435853
ENSGALG00010007586	1.15	3.62	0.92	9.92	0.24	0	0.2	33.0672	-2.65907	0.00045925
ENSGALG00010013223	0	0	0	0	0	0	0	90.4565	-1.0283	0.000481145
ENSGALG00010003220	29.6	18.66	3.22	10.39	5.58	5.8	2.31	305.493	-1.39519	0.000511255
ENSGALG00010018968	0.07	0.14	0.12	0.11	0.03	0	0.02	13.3137	-2.18395	0.00051099
ENSGALG00010021470	1.52	0.44	0.19	0.66	0	0.08	0.09	39.5048	-2.07236	0.000525853
ENSGALG00010022697	0	0	0	0	0	0	0	41.3521	-1.43568	0.000549193
ENSGALG00010026289	0	0	0	0	0	0	0	919.781	-1.59386	0.000597644
ENSGALG00010025311	0.77	0	0	0	0	0	0	13.9314	-3.0174	0.000597349
ENSGALG00010026562	0	0	0	0	0	0	0	295.977	-1.0332	0.000604886
ENSGALG00010019828	0	0	0	0	0	0	0	186.773	-1.46785	0.00061145
ENSGALG00010005684	0	0	0	0	0	0	0	40.1519	-1.99077	0.000612731
ENSGALG00010012652	0	0	0	0	0	0	0	142.874	-1.22162	0.000636722
ENSGALG00010017339	0	0	0	0	0	0	0	28.4501	-1.78134	0.000666687
ENSGALG00010010866	0	0	0	0	0	0	0	153.163	-1.2863	0.00066821
ENSGALG00010014370	0	0	0	0	0	0	0	140.241	-1.25044	0.00070758
ENSGALG00010017447	0.54	1.17	0.59	0.58	0.13	0.15	0	24.7542	-2.01112	0.000709088
ENSGALG00010017752	10.35	3.79	4.64	4.47	0.38	2.95	0.57	162.03	-1.59312	0.000726334
ENSGALG00010022828	11.14	4.51	9.72	21.04	0.9	0.38	5.6	817.555	-1.81687	0.000730897
ENSGALG00010007863	0	0	0	0	0	0	0	36.2358	-2.40797	0.000765894
ENSGALG00010013948	0	0	0	0	0	0	0	667.458	-1.20343	0.000769096
ENSGALG00010006036	0	0	0	0	0	0	0	18.6209	-1.84348	0.000770752
ENSGALG00010010868	2.53	4.35	3.87	4.53	0.84	2.91	1.46	292.575	-1.05635	0.000820778
ENSGALG00010000806	1.04	2.48	0.38	1.32	0	0	0	29.9402	-2.17576	0.000822883
ENSGALG00010027784	8.71	6.08	2.35	4.43	1.52	1.42	2.61	274.442	-1.23627	0.000829517
ENSGALG00010023276	4.12	3.13	1.52	1.52	1.45	0.7	1.31	228.103	-1.1897	0.000839737
ENSGALG00010017091	0	0	0	0	0	0	0	37.6669	-1.3095	0.000858172
ENSGALG00010001477	0.56	0.41	0.53	0.44	0.05	0.15	0.26	24.8477	-1.52846	0.000876967
ENSGALG00010026734	0	0	0	0	0	0	0	25.3377	-1.75387	0.000881918
ENSGALG00010012744	6.4	5.94	3.67	2.88	2.41	1.14	2.49	139.503	-1.05924	0.000881234
ENSGALG00010026151	0	0	0	0	0	0	0	12.2908	-2.01484	0.000885685
ENSGALG00010022759	3.13	2.92	1.92	2.6	0.32	0.99	1.97	162.01	-1.11921	0.000898981
ENSGALG00010027578	11.61	7.44	2.73	3.9	0.73	1.51	2.34	137.113	-1.3634	0.000905332
ENSGALG00010001556	1.95	2.14	2.49	2.78	1.6	0.48	0.76	150.946	-1.06324	0.000921301
ENSGALG00010021206	5.02	3.58	1.68	0.98	0.17	0.41	0.58	42.1591	-1.52426	0.000956919
ENSGALG00010029507	24.81	24.24	9.33	9.11	4.16	3.73	6.81	146	-1.34367	0.000959945
ENSGALG00010005593	0.19	0.17	3.34	1.05	0	0.22	0.73	12.1282	-2.56712	0.000979625
ENSGALG00010005012	4.74	5.02	9.88	9.32	1.5	4.62	1.28	749.708	-1.20696	0.00101337
ENSGALG00010026629	0	0	0	0	0	0	0	270.382	-1.76973	0.00101941
ENSGALG00010012106	3.72	8.29	3.94	3.44	1.32	2.64	2.85	269.15	-1.03218	0.00104312
ENSGALG00010022225	0	1.97	0.56	0.7	0	0	0	8.62881	-2.98512	0.00104962
ENSGALG00010005842	0	0	0	0	0	0	0	603.429	-1.17117	0.00106171
ENSGALG00010019237	0.22	1.38	0.62	0.16	0.04	0.07	0.07	47.6374	-1.89997	0.00106754
ENSGALG00010007857	0.48	1.82	0.51	0	0	0	0	27.5587	-1.57307	0.00109575
ENSGALG00010023809	2.83	3.05	1.18	1.18	0.5	0.61	0.99	124.99	-1.17115	0.00111727
ENSGALG00010007631	0	0	0	0	0	0	0	10.3506	-2.78611	0.00113907
ENSGALG00010026409	2.61	1.01	0.64	2.3	0.56	0.37	0.24	84.9345	-1.42012	0.00115499
ENSGALG00010003785	0.37	1.95	1.03	3.03	0.19	0	0.33	61.3464	-1.44598	0.00115523
ENSGALG00010026087	0	0	0	0	0	0	0	456.624	-1.48659	0.00117008
ENSGALG00010006928	0	0	0	0	0	0	0	18.7113	-1.68381	0.0011955
ENSGALG00010014867	0.57	0.61	1.29	0.95	0.12	0.42	0.4	58.1773	-1.33839	0.00121108
ENSGALG00010006187	23.12	7.29	4.06	8.68	4.72	2.94	5.11	163.215	-1.15184	0.00127872
ENSGALG00010011461	1.26	1.68	0.16	0.85	0.26	0.58	0.35	45.3293	-1.08408	0.00128458
ENSGALG00010025917	0.69	1.62	0.85	0.73	0.36	0.06	0.62	91.6289	-1.01711	0.00130536
ENSGALG00010000798	3.79	7.47	2.72	4.17	0.56	2.43	2.29	138.314	-1.02438	0.00131276
ENSGALG00010012707	0	0	0	0	0	0	0	41.8069	-1.40094	0.00131207
ENSGALG00010020002	0	0	0	0	0	0	0	66.5467	-1.39504	0.00132275
ENSGALG00010009194	0	0	0	0	0	0	0	63.7036	-1.0757	0.00136439
ENSGALG00010025324	0	0	0	0	0	0	0	228.403	-1.03295	0.0013673
ENSGALG00010019282	124.29	56	88.5	59.16	24.68	6.89	53	2446.31	-1.23341	0.00138808
ENSGALG00010019495	2.49	1.47	3.09	2.11	0.84	1.75	1.82	260.938	-1.11556	0.00138845
ENSGALG00010005609	0.99	4.86	0.9	0.54	0	0	0	37.6998	-2.04604	0.00140227
ENSGALG00010026211	0	0	0	0	0	0	0	64.8973	-1.23572	0.0014456
ENSGALG00010020613	1.68	1.39	1.06	1.66	0.38	0.2	0.32	24.3073	-1.24332	0.00150238
ENSGALG00010011206	0	0	0	0	0	0	0	57.348	-1.84991	0.001509
ENSGALG00010010410	2.66	1.84	0.92	1.35	0.22	1.88	0.8	277.154	-1.07003	0.00155057
ENSGALG00010020895	0	0	0	0	0	0	0	39.9567	-1.25803	0.0016113
ENSGALG00010029622	2.17	1.55	0.27	0.22	0.09	0.21	0.23	34.8721	-1.74813	0.00167653
ENSGALG00010029771	3.4	2.66	0.48	0.88	0.71	0.78	1.38	99.8568	-1.06958	0.00170261
ENSGALG00010005425	19.8	35.81	10.8	26.49	5.79	3.52	16.02	1805.92	-1.18812	0.00171656
ENSGALG00010027535	0.95	0.74	2.17	1.08	0.32	0.53	0.56	24.6101	-1.24839	0.00176268
ENSGALG00010026011	0.54	0.72	1.35	0.9	0.18	0	0	58.4341	-1.50756	0.00184186
ENSGALG00010019867	34.02	47.82	84.41	35.75	41.86	34.23	72.76	15.2772	-2.125	0.00188457
ENSGALG00010004949	0.22	0.5	0.34	1.86	0.22	0	0	24.3845	-1.80096	0.00189056
ENSGALG00010013102	0	0	0	0	0	0	0	17.3893	-1.66638	0.00189648
ENSGALG00010023707	1.67	3.92	3.46	4.82	2.02	1.13	0.59	68.2068	-1.01858	0.00193419
ENSGALG00010009497	4.48	1.04	1.04	1.92	1.12	1.28	0.24	84.281	-1.02837	0.00197909
ENSGALG00010001111	12.52	13.28	28.7	14.21	9.15	9.06	4.33	361.357	-1.00303	0.00198774
ENSGALG00010012921	0	0.16	0	0.18	0	0.11	0	14.1042	-2.14168	0.00200568
ENSGALG00010005530	1.18	2.43	2.61	3.04	0.3	0	0.79	102.714	-1.06354	0.00203794
ENSGALG00010009097	1.18	0.78	0.13	0	0	0.31	0	18.0452	-1.79416	0.00204027
ENSGALG00010024057	1.37	3.39	0.77	1.72	0.42	1.73	0.54	116.394	-1.03946	0.00204523
ENSGALG00010005487	1.54	1.35	1.37	0.39	0.7	0.19	0.34	52.6718	-1.11597	0.00205773
ENSGALG00010008354	0.69	1.21	0.55	0.6	0	1.02	0.47	30.5689	-1.18353	0.00208014
ENSGALG00010004902	0	0	0	0.91	0	0	0	12.6432	-2.16085	0.00209182
ENSGALG00010026346	3.37	2.12	0.54	1.08	0.38	0.73	0.66	48.6122	-1.277	0.00210828
ENSGALG00010001854	0.34	1.09	0.43	0.56	0.11	0.54	0	28.7752	-1.24869	0.00219737
ENSGALG00010003768	0.62	0.8	0.73	1.19	0.22	0.46	0.31	32.3044	-1.192	0.00231689
ENSGALG00010005352	3.09	8.39	3.25	5.3	1.97	1.65	2.67	44.1024	-1.11635	0.00231789
ENSGALG00010018437	0	0	0	0	0	0	0	12.2117	-1.85125	0.00238284
ENSGALG00010021672	0.18	0.1	0.44	0.47	0	0	0	17.4628	-1.64019	0.00245086
ENSGALG00010017474	0	0	0	0	0	0	0	1111.46	-1.20886	0.00249864
ENSGALG00010022490	0	0	0	0	0	0	0	41.096	-1.53025	0.0025552
ENSGALG00010007651	1.59	1.38	1.02	1.08	0.32	0.72	0.15	30.943	-1.27937	0.00269844
ENSGALG00010010516	0	0	0	0	0	0	0	13.7393	-1.74496	0.00274685
ENSGALG00010002389	1.19	0.87	0.7	0.58	0.22	0.34	0.39	50.8122	-1.02271	0.00276445
ENSGALG00010010147	0.44	0.52	0.12	0.08	0	0.19	0	9.39053	-2.08685	0.00282178
ENSGALG00010025456	0	0	0	0	0	0	0	10.2744	-1.85965	0.00282663
ENSGALG00010001333	0.35	0.57	0.45	0.51	0.02	0.22	0.02	41.3811	-1.43835	0.00296936
ENSGALG00010000567	0	0	0	0	0	0	0	131.268	-1.04249	0.00297528
ENSGALG00010026092	0	0	0	0	0	0	0	177.339	-1.02042	0.00313369
ENSGALG00010010788	0	0	0	0	0	0	0	52.7968	-1.10825	0.00315308
ENSGALG00010012200	1	1.5	1.45	0.71	0.17	1.11	0.74	49.5905	-1.01615	0.00334672
ENSGALG00010017676	8.05	1.59	1.76	3.42	0.74	1.36	2.44	109.872	-1.07648	0.00344285
ENSGALG00010012303	8.64	1.73	2.9	4.94	0.82	1.97	1.53	86.4173	-1.10879	0.00344518
ENSGALG00010022710	0	0	0	0	0	0	0	45.3938	-1.01308	0.00363566
ENSGALG00010025092	11.19	4.73	2.32	1.79	1.53	1.04	2.39	324.532	-1.14379	0.00392713
ENSGALG00010003493	0	0	0	0	0	0	0	64.5858	-1.33205	0.00394413
ENSGALG00010014109	2.66	4.41	2.17	1.47	0.35	0.77	1.19	92.8594	-1.00004	0.00408899
ENSGALG00010022786	0.53	0.99	0.69	0.73	0	0.53	0.1	22.3765	-1.11146	0.00415771
ENSGALG00010007985	10	5.4	0.8	1.32	1.32	1.72	2.05	2307.45	-1.0081	0.00419689
ENSGALG00010010678	0.3	0	0.34	1.04	0.31	0.44	0	12.433	-1.42866	0.00429444
ENSGALG00010020672	31.7	77.5	23.08	48.7	8.49	30.2	7.32	1237.61	-1.00966	0.00437713
ENSGALG00010004571	0	0	0	0	0	0	0	30.5188	-1.03431	0.00439998
ENSGALG00010015257	0.24	1.23	0.1	0.18	0	0.36	0	20.6522	-1.32541	0.00448968
ENSGALG00010003242	3.46	2.53	4.71	5.89	2.16	3.51	2.18	179.357	-1.00334	0.00449601
ENSGALG00010004777	1.02	0.87	0.15	0.08	0	0.08	0.25	22.6066	-1.08761	0.0048639
ENSGALG00010007360	1.69	0.58	1.53	0.8	0.18	0.12	0.66	118.331	-1.07447	0.00497992
ENSGALG00010026354	5.18	0.37	1.71	2.65	0.44	0.88	1.04	53.564	-1.12429	0.00497765
ENSGALG00010006774	0	0	0	0	0	0	0	33.2008	-1.00689	0.00512112
ENSGALG00010013662	0.07	0.08	0	0.12	0	0	0	13.4315	-1.35834	0.00540471
ENSGALG00010005795	0	0	0	0	0	0	0	16.7671	-1.1158	0.00569466
ENSGALG00010008054	0	0.53	0	0	0	0	0	36.1534	-1.15755	0.00619835
ENSGALG00010020959	1	0.54	0.25	0.52	0.12	0.13	0.2	22.0675	-1.1068	0.00619831
ENSGALG00010017772	1.14	0.53	0.53	0.53	0	1.53	0	43.0599	-1.00924	0.00661472
ENSGALG00010005185	0	0	0	0	0	0	0	77.3511	-1.06943	0.00662768
ENSGALG00010020680	0.2	0.06	0.16	0.39	0.05	0	0.04	13.4052	-1.23399	0.00668903
ENSGALG00010019540	0.34	0.25	0.28	0.19	0.09	0.07	0.11	17.4457	-1.01666	0.00695394
ENSGALG00010016046	0	0	0	0	0	0	0	16.3161	-1.06113	0.00707072
ENSGALG00010010547	8.05	7.77	10.07	11.13	39.29	46.57	42.04	2357.94	2.37245	1.46535e-26
ENSGALG00010014989	0	0	0	0	0	0	0	211.068	3.78037	9.74973e-23
ENSGALG00010016177	156.95	203.89	121.93	97.95	1181	1040.64	1817.34	38441.6	3.04444	5.71816e-22
ENSGALG00010016644	1.17	1.16	0.13	0	47.2	5.3	43.4	633.811	5.41938	4.97448e-21
ENSGALG00010029895	35.38	28.99	30.73	35.96	249.96	513.44	167.64	42410.5	3.14206	2.48902e-18
ENSGALG00010016119	63.54	98.67	58.12	56.49	375.73	1024.41	486.91	8782.26	3.07171	7.64059e-18
ENSGALG00010002282	4.85	0.16	3.04	2.79	175.07	27.53	93.28	3875.4	5.3017	7.24542e-17
ENSGALG00010029671	0.57	0.56	0.05	0.61	10.5	11	12.61	468.636	4.50574	1.76237e-15
ENSGALG00010011323	0.52	0.24	0.86	0.94	9.28	4.07	11.13	333.677	3.51302	2.25281e-15
ENSGALG00010019670	5.29	4.77	3.33	3.56	14.91	16.49	17.29	689.862	1.74128	2.53503e-14
ENSGALG00010025671	1.32	2.51	0.58	0.21	7.83	13.7	16.53	266.196	3.82704	1.54291e-13
ENSGALG00010021584	6.01	3.42	10.33	5.79	113.69	34.49	202.26	3633.23	3.783	6.0419e-13
ENSGALG00010029180	7.44	2.3	3.52	10.08	285.12	112.2	111.83	3509.14	3.75625	6.25522e-13
ENSGALG00010011668	100.59	74.75	37.92	67.2	277.94	565.87	356.73	11480.2	2.359	6.83577e-13
ENSGALG00010023192	0.22	0.25	0.21	0.25	1.64	1.63	1.41	66.3768	2.54905	1.06975e-12
ENSGALG00010000722	28.27	38.57	23.52	25.94	82.32	84.91	101.01	2627.81	1.51507	1.35191e-12
ENSGALG00010029376	2.13	1.24	0.5	1.65	5.95	8.59	16.37	285.247	3.00511	1.52617e-12
ENSGALG00010021958	3.18	1.08	2.01	1.53	3.66	17.67	19.47	196.645	2.78536	1.8757e-12
ENSGALG00010021886	0	0	0	0	0.34	0.09	0.1	115.725	5.85488	2.10726e-12
ENSGALG00010024270	9.97	8.99	7.91	7.29	59.6	21.12	35.3	984.817	2.13483	2.12606e-12
ENSGALG00010021935	1.24	0.38	0.27	0.36	3.11	17.58	32.88	344.518	4.61808	2.2506e-12
ENSGALG00010016619	4.59	4.95	1.77	1.23	20.21	42.36	27.79	2257.32	3.16264	3.9774e-12
ENSGALG00010005515	12.31	10.57	7.44	13.78	37.32	32.39	45.18	780.712	1.66984	7.53089e-12
ENSGALG00010011085	162.47	151.97	122.56	142.13	560.4	567.45	368.1	17660.8	1.46343	1.76992e-11
ENSGALG00010013309	26.2	69	39.92	47.05	325.95	241.7	181.36	10366.1	2.40084	2.34929e-11
ENSGALG00010005491	60.6	46.3	6.7	26.9	236.6	769	304.2	8698.55	3.29072	3.13402e-11
ENSGALG00010017604	26.7	43.2	12.66	24	147.69	134.38	124.5	2909.36	2.30541	3.5334e-11
ENSGALG00010004717	2.03	2.11	1.54	2.2	7.5	5.92	6.23	166.364	1.55584	4.42087e-11
ENSGALG00010024211	0.48	3.02	0.08	1.94	29.59	16.05	19.32	356.325	4.30695	4.78772e-11
ENSGALG00010009297	0	0	0	0	0.19	0.43	0.89	25.183	9.35709	1.90268e-10
ENSGALG00010018931	0	0	0	0	0	0	0	460.124	1.95999	2.00646e-10
ENSGALG00010003790	85.36	94.48	174.56	50.8	426.47	832.89	542.76	22083.8	2.40447	3.34572e-10
ENSGALG00010029288	18.82	19.26	14.08	19.33	333.33	35.89	307.36	3775.85	3.3798	6.28123e-10
ENSGALG00010021083	65.93	160.76	31.03	28.74	385.51	1804.18	1188.52	52796.7	3.55437	1.7239e-09
ENSGALG00010013704	43	89.04	28.7	75.86	127.68	244.1	732.06	2090.09	2.59503	2.01935e-09
ENSGALG00010003108	20.16	15.35	9.75	17.63	40.14	76.05	35.86	2635.91	1.80885	3.04154e-09
ENSGALG00010023664	0.25	0.29	0.16	0.22	25	1.16	42.17	711.126	5.69734	4.90542e-09
ENSGALG00010024142	2.62	2.85	0.81	1.21	6.44	12.23	8.18	592.176	2.33621	6.37106e-09
ENSGALG00010010817	0	0	0	0	0	0	0	29.8627	6.09798	8.07602e-09
ENSGALG00010029360	32	30.52	9.84	18.94	86.39	321.29	119.82	19829.1	2.64565	8.57869e-09
ENSGALG00010026059	2.89	1.72	2.92	3.68	53.24	22.98	23.31	834.724	2.15969	1.06243e-08
ENSGALG00010029650	96.86	82.8	65.54	61.25	250.29	223.55	167.15	7028.43	1.3649	1.04907e-08
ENSGALG00010011816	0.45	0.58	0.31	0.5	1.75	2.97	2.82	116.79	1.80102	1.0858e-08
ENSGALG00010023758	0	0	0	0	0	0	0	1608.28	3.43959	1.5065e-08
ENSGALG00010013930	6.35	7.2	4.79	9.47	51.53	16.35	42.56	1592.17	2.0147	1.84163e-08
ENSGALG00010003522	117.3	155.99	90.65	21.26	338.88	1308.3	2519.81	1821.24	3.33842	2.26412e-08
ENSGALG00010015137	6.83	2.94	1.3	0.88	26.95	17.08	46.11	416.971	2.98596	2.72766e-08
ENSGALG00010025163	2.46	1.11	0.99	1.77	5.12	3.89	7.23	269.799	1.75943	3.04804e-08
ENSGALG00010013965	69.08	60.02	33.88	33.89	121.01	148.69	159.6	7399.5	1.40027	3.72408e-08
ENSGALG00010010578	335.71	329.29	164.6	233.07	809.3	944.66	652.14	21772.8	1.39289	3.93723e-08
ENSGALG00010022011	0	0	0	0	0	0	0	63.6039	10.6183	4.48272e-08
ENSGALG00010004993	28.6	38.09	13.68	17.79	59.89	60.91	45.57	425.738	1.39067	4.59969e-08
ENSGALG00010023060	1.96	3.24	2.68	3.84	47.34	4.14	47.36	1166.59	3.12416	4.6357e-08
ENSGALG00010021536	0	0	0	0	0	0	0	62.7077	4.62852	6.52812e-08
ENSGALG00010027200	68.77	10.01	20.55	51.79	157.44	369.5	98.2	734.991	2.55979	6.61071e-08
ENSGALG00010022717	69.93	88.47	55.13	49.11	201.11	151.93	344.46	5718.85	1.75584	1.04236e-07
ENSGALG00010002972	23.75	37.15	26.27	31.28	56.99	676.25	157.27	4187.07	2.97941	1.11266e-07
ENSGALG00010010262	99.6	102.38	115.68	124.67	444.91	221.64	313.11	11330.3	1.38294	1.24348e-07
ENSGALG00010009163	3.06	4.75	4.01	4.51	6.09	4.12	18.1	622.739	1.52785	1.62529e-07
ENSGALG00010013954	0.09	0.1	0.07	0.07	0.54	0.64	0.46	31.1312	2.77823	1.62389e-07
ENSGALG00010024451	54.3	43.83	37.59	41.49	300.66	96.18	161.82	4561.61	1.75389	2.15401e-07
ENSGALG00010014338	1.57	3.18	0.4	0.42	6.96	8.84	27.14	277.621	2.98603	2.86606e-07
ENSGALG00010004871	0	0	0	0	6.3	0	4.56	247.868	6.79545	2.99943e-07
ENSGALG00010027543	89.04	100.99	90.89	76.67	173.56	255.64	265.12	4160.26	1.24684	2.98153e-07
ENSGALG00010014991	0	0	0	0	0	0	0	16.969	8.50903	3.17197e-07
ENSGALG00010017512	104.42	74.97	62.69	132.17	300.24	258.81	229.19	9373.71	1.23939	3.66057e-07
ENSGALG00010020900	157.48	109.62	103.96	96.66	230.99	387.54	326.55	6662.83	1.15808	3.67836e-07
ENSGALG00010019307	0.38	0.89	2.13	1.79	3.85	3.17	2	152.017	1.40837	3.99557e-07
ENSGALG00010021639	17.39	12.12	6.17	3.52	59.18	24.55	111.9	609.872	2.4748	4.11557e-07
ENSGALG00010024350	108.89	103.77	70.72	76.63	194.65	604.11	252.09	8946.5	1.77697	4.19294e-07
ENSGALG00010007069	0	0	0	0	0	0	0	1285.55	3.04539	5.89079e-07
ENSGALG00010025982	6.17	13.71	11.02	7.94	100.42	26.34	29.5	1011.51	2.21269	6.03434e-07
ENSGALG00010023194	4.95	5.04	1.87	2.57	20.73	24.44	7.18	1184.29	2.07233	6.27258e-07
ENSGALG00010027636	0.31	0.09	0.38	0.73	7.85	0.7	7.32	204.195	3.32621	6.42398e-07
ENSGALG00010008444	0	0.54	0	0.29	10.51	0.39	6.76	260.118	3.52857	6.92278e-07
ENSGALG00010023392	217.83	223.8	119.95	159.61	521.03	640.95	377.1	7414.45	1.2331	7.27841e-07
ENSGALG00010029651	0.25	0.15	0.31	0.11	0.92	1.38	0.91	53.9699	1.80729	7.24954e-07
ENSGALG00010009707	0	0	0	0	0	0	0	52.5344	2.33204	7.63282e-07
ENSGALG00010019392	0.34	0.3	0.26	0.58	1.19	1.18	1.54	104.741	1.67356	8.11915e-07
ENSGALG00010003416	0	0	0	0	0	0	0	40.7672	4.96427	8.26216e-07
ENSGALG00010004299	0	0	0	0	0	0	0	44.2078	2.66445	8.39182e-07
ENSGALG00010003382	32.42	23.52	15.34	54.71	460.73	43.95	274.03	5627.45	2.82101	8.39885e-07
ENSGALG00010016873	6.28	3.28	3.41	4.13	12.14	9.19	8.96	345.602	1.15752	8.45399e-07
ENSGALG00010029362	3.94	5.61	2.22	3.08	10.22	12.12	6.27	312.592	1.37403	9.14473e-07
ENSGALG00010008702	0	0	0	0	0	0	0	14.1585	4.54556	9.34204e-07
ENSGALG00010027537	26.96	25.1	19.7	27.28	75.57	47.02	57.27	2806.59	1.46381	9.30097e-07
ENSGALG00010029879	0.17	0.33	0.34	0.33	3.41	3.03	2.03	132.827	2.09682	1.00009e-06
ENSGALG00010016992	0	2.35	1.1	3.07	8.83	6.75	4.7	77.9449	1.93618	1.07001e-06
ENSGALG00010025091	0	0	0	0	0	0	0	16.4101	4.69729	1.12963e-06
ENSGALG00010001976	225.84	756.15	144.51	73.71	2432.28	11862	6163.8	22810.7	4.21129	1.26189e-06
ENSGALG00010011657	0.05	0	0	0.04	14.28	0.11	8.76	307.246	3.30347	1.28744e-06
ENSGALG00010026686	0.98	1.41	1.71	1.23	3.24	3.12	8.2	229.041	1.72044	1.32674e-06
ENSGALG00010018255	38.63	36.12	50.22	45.91	89.93	119.74	91.83	4891.12	1.05446	1.598e-06
ENSGALG00010029571	0	0	0	0.09	0.62	0.09	0.34	23.7513	4.68865	1.62563e-06
ENSGALG00010016168	25.26	41.17	56.99	40.74	146.04	121.29	121.28	5328.61	1.34643	1.70176e-06
ENSGALG00010006410	0	0	0	0	36.16	0	38.12	276.783	7.6969	1.75199e-06
ENSGALG00010011673	0.67	0.95	0.4	1.05	3.49	2.05	3.5	202.901	1.52143	1.92554e-06
ENSGALG00010013964	1.29	1.69	1.95	4.67	22.59	7.23	12.88	615.231	2.08101	1.98371e-06
ENSGALG00010028030	51.29	83.71	2.31	13.25	53.98	39.86	72.84	39.9796	4.17832	2.15122e-06
ENSGALG00010008022	0.69	0.39	0.45	0.19	1.73	2.87	3.29	100.16	2.88871	2.16945e-06
ENSGALG00010019073	0	0	0	0	0	0	0	20.9224	3.64519	2.25374e-06
ENSGALG00010002369	8.28	12.39	6.98	12.62	23.87	18.47	22.75	521.618	1.12745	2.29242e-06
ENSGALG00010007106	1.49	0.58	0.66	1.67	13.77	2.49	7.43	531.799	2.32855	2.2825e-06
ENSGALG00010012511	5.06	7.63	2.55	8.27	9.24	13.53	19.67	1147.2	1.12202	2.67781e-06
ENSGALG00010026306	0	0	0	0	0	0	0	226.29	1.54862	2.67028e-06
ENSGALG00010023886	76.85	117.94	25.98	86.07	328.33	1897.32	105.71	10114.2	2.87011	2.71724e-06
ENSGALG00010019799	5.63	6.32	2	5.12	38.97	4.79	43.89	673.106	2.39757	2.71681e-06
ENSGALG00010009581	0	0	0	0	0	0	0	65.1879	3.14602	2.81999e-06
ENSGALG00010018904	157.06	89.05	137.5	166.63	354.53	1239.47	336.82	18992.9	1.9226	3.35413e-06
ENSGALG00010025546	20.68	28.78	11.49	3.2	126.45	30.13	202.99	1914.46	2.63285	3.40545e-06
ENSGALG00010029206	0	0.19	0	0	1.33	0.13	0.72	114.588	2.82711	3.81449e-06
ENSGALG00010022919	111.26	106.57	219.81	185.45	531.97	506.12	414.03	24645.8	1.40949	4.36417e-06
ENSGALG00010004710	0	0	0	0	0	0	0	172.627	2.52278	4.89104e-06
ENSGALG00010021419	2.2	2.77	1.78	2.15	9.58	3.11	8.59	186.733	1.5907	5.57765e-06
ENSGALG00010019229	0	0	0	0	0	0	0	17.6973	4.02096	5.57263e-06
ENSGALG00010029737	0.02	0.04	0.06	0.05	0.38	0.34	0.32	23.4799	2.44672	5.89558e-06
ENSGALG00010021999	3.74	1.6	0.26	0.88	200.17	6.32	127.31	1560.06	5.10339	6.32405e-06
ENSGALG00010027980	7.8	8.47	10.02	13.64	64.87	18.65	29.51	3428.74	1.71858	6.42076e-06
ENSGALG00010001692	16.16	20.51	16.18	43.78	193.08	43.99	109.74	4213.56	2.0138	6.92733e-06
ENSGALG00010024104	10.74	10.84	4.86	7.67	28.58	23.17	25.67	969.512	1.42961	7.48198e-06
ENSGALG00010011106	5.93	6.71	8.06	12.49	26.36	16.11	22.1	2312.4	1.25942	7.81444e-06
ENSGALG00010015822	2.35	10.95	0	1.5	7.87	1.5	15.99	215.475	2.80682	7.78054e-06
ENSGALG00010029219	37.53	32.66	14.83	19.49	42.06	204.88	74.15	1392.04	1.83641	8.24546e-06
ENSGALG00010029614	219.61	286.58	256.85	240.99	676.8	412.21	527.69	7740.23	1.02018	8.33968e-06
ENSGALG00010016067	1064.55	981.38	615.01	1224.03	2824.97	5946.53	1744.02	73697.5	1.69941	8.6216e-06
ENSGALG00010016479	0.15	0.13	0.23	0.13	0.91	3.9	1.84	27.0288	2.93003	9.68712e-06
ENSGALG00010022124	13.94	21.15	9.26	12.5	56.23	39.61	34.4	455.354	1.37409	9.85026e-06
ENSGALG00010000659	1.66	2.81	3.98	2.99	18.32	8.13	15.62	129.173	1.76542	1.04906e-05
ENSGALG00010002197	331.34	251.91	184.63	242.64	679.57	750.35	413.23	8131.49	1.11326	1.11685e-05
ENSGALG00010005297	14.28	3.14	4.72	3.56	88.75	21.69	23.27	1320.19	2.40872	1.13662e-05
ENSGALG00010029367	1.6	0	0.27	0.56	4.76	5.81	2.3	1290.85	1.47989	1.1398e-05
ENSGALG00010012739	0	0	0	0	0	0	0	18.8137	4.73141	1.18506e-05
ENSGALG00010012741	0.1	0.28	0.19	0.26	0.21	1.51	0.53	240.403	2.69705	1.22234e-05
ENSGALG00010005219	0.07	0.02	0.02	0.04	0.23	0.68	0.22	22.4779	2.81373	1.31139e-05
ENSGALG00010017681	9.02	10.16	3.9	7.66	76.16	13.44	25.99	657.277	2.00758	1.37507e-05
ENSGALG00010019591	2.24	2.28	1.35	2.37	7.91	4.51	14.45	370.617	1.63006	1.41476e-05
ENSGALG00010029948	0.16	0.38	0.64	0.14	3.53	0	3.04	63.1603	2.54826	1.4278e-05
ENSGALG00010021239	2.14	3.2	1.86	2.3	5.54	5.09	5.49	399.641	1.04036	1.44803e-05
ENSGALG00010012982	0.71	0.62	0.48	0.69	19.86	0.59	20.29	443.651	4.04845	1.45279e-05
ENSGALG00010009385	92.88	109.59	90.01	98.48	216.1	356.12	166.69	7078.81	1.06267	1.48597e-05
ENSGALG00010013767	123.12	112.75	66.81	102.99	269.81	359.45	168.62	5720.89	1.09803	1.51212e-05
ENSGALG00010022942	1.85	1.28	0.89	0.66	5.05	2.39	3.75	105.48	1.42961	1.55183e-05
ENSGALG00010026090	2.04	2.76	1.01	0.68	3.12	11.25	5.92	209.118	2.01327	1.56299e-05
ENSGALG00010003847	1.07	1.24	1.06	1.03	3.35	6.37	2.67	91.7496	1.68784	1.74977e-05
ENSGALG00010024902	1.56	0.2	0.49	0.9	13.55	0.5	6.14	111.554	2.89788	1.79714e-05
ENSGALG00010026372	0	0	0	0	0	0	0	9.48961	7.3357	1.81936e-05
ENSGALG00010017390	5.61	6.2	6.01	7.9	20.68	9.81	19.28	896.574	1.19457	2.0912e-05
ENSGALG00010009743	24.29	29.63	28.77	38.94	95.55	56.08	70.73	2474.77	1.00575	2.23668e-05
ENSGALG00010005610	9.73	6.62	5.92	15.97	41.06	21.04	35.42	1737.02	1.46302	2.24681e-05
ENSGALG00010024759	1840.46	602.69	870.17	509.33	1771.88	7218.61	2741.71	14757.5	1.86193	2.38646e-05
ENSGALG00010012190	7.06	7.99	7.73	8.38	19.01	25.3	12.14	929.626	1.01673	2.42817e-05
ENSGALG00010020958	0	1.18	0.2	0.43	20.7	3.61	8.09	80.401	3.38814	2.42778e-05
ENSGALG00010002584	5.78	4	1.85	3.22	2.44	40.13	14.04	270.13	4.29527	2.45884e-05
ENSGALG00010020633	2.64	1.38	1.21	1.5	7.71	5.69	10.84	188.459	1.26485	2.49301e-05
ENSGALG00010012939	24.78	24.06	11.1	33	131.88	28.68	119.28	3616.88	1.74513	2.6993e-05
ENSGALG00010018413	0	0	0	0.1	0.75	0.4	0.99	27.6005	3.47079	2.81131e-05
ENSGALG00010021719	11.1	11.92	10.51	16.77	26	91.04	32.5	1861.09	1.64815	2.85085e-05
ENSGALG00010027078	5.07	6.83	3.46	4.45	14.1	7.52	23.32	472.7	1.19877	3.16169e-05
ENSGALG00010004887	0.56	0.41	0.38	0.7	2.91	0.31	2.25	317.374	1.30978	3.28341e-05
ENSGALG00010009202	1.8	2.33	2.75	5.45	12.26	6.22	7.73	88.7355	1.62076	3.41758e-05
ENSGALG00010015025	3.34	4.35	2.74	5.94	22.39	8.45	10.04	354.481	1.40359	3.51012e-05
ENSGALG00010021793	0.73	1.95	1.02	1.46	2.61	3.44	3.67	203.94	1.15235	3.55626e-05
ENSGALG00010016543	55.5	40.75	22.19	39.11	246.35	37.7	226.49	4599.44	1.89875	3.67327e-05
ENSGALG00010009220	27.41	26.62	13.41	21.01	42.73	77.96	56.47	839.614	1.35255	3.99907e-05
ENSGALG00010015310	33.15	32.39	32.47	56.19	166.27	85.36	78.79	3548.87	1.23446	4.06032e-05
ENSGALG00010020345	0	0.13	0.03	0	1.24	0.31	0.27	23.0241	3.33507	4.19356e-05
ENSGALG00010024213	0.75	1	0.91	1.68	3.61	2.53	1.6	136.343	1.37776	4.3103e-05
ENSGALG00010020514	1.6	0.92	0.8	1.22	5.13	2.11	3.81	138.779	1.20186	4.60902e-05
ENSGALG00010022238	99.12	195.6	69.57	132.14	335.31	243.24	400.49	7207.47	1.24263	4.73775e-05
ENSGALG00010025303	19.43	25.89	14.92	13.19	36.63	36.22	53.06	1560.62	1.05657	4.76337e-05
ENSGALG00010004708	0	0	0	0	0	0	0	116.985	1.94795	5.18778e-05
ENSGALG00010001373	4.98	6.46	3.8	6.1	19.2	8.34	19.26	608.443	1.36309	5.26451e-05
ENSGALG00010013428	2.92	0.8	0.41	1.48	1.42	2.01	2.76	179.755	1.16099	5.35462e-05
ENSGALG00010009415	0.38	0.47	0.3	1.35	11.57	0.64	6.57	114.102	2.48956	5.50324e-05
ENSGALG00010015205	0.36	0.19	0.46	0.32	0.84	2.98	0.73	45.276	2.15905	5.6307e-05
ENSGALG00010016030	0.39	0.77	1	0.24	3.19	2.45	2.7	79.741	1.76757	5.86434e-05
ENSGALG00010018489	4.27	4.28	2.98	4.62	32.55	3.08	21.13	659.518	1.9132	5.88489e-05
ENSGALG00010026199	0.95	0.66	0.46	0.81	2.18	1.59	3.76	149.062	1.63975	6.00589e-05
ENSGALG00010017024	1.29	0.93	0.45	0.66	0.79	4.84	2.17	268.584	2.0975	6.24519e-05
ENSGALG00010023229	0.25	0.24	0.07	0.07	0.26	2.38	2.1	65.5658	2.66281	6.3208e-05
ENSGALG00010009129	36.11	48.46	22.36	24.26	70.98	163.37	84.69	1679.82	1.36716	6.49365e-05
ENSGALG00010021067	0.23	0.2	0.28	3.69	60.68	8.86	29.82	2773.97	4.27588	6.56086e-05
ENSGALG00010004927	0	0.5	0.24	0.78	7.45	0.86	3.92	66.6437	3.05395	6.78187e-05
ENSGALG00010021247	0	0.91	0.52	0.25	1.65	0.24	1.16	110.345	2.7651	7.08351e-05
ENSGALG00010014722	0.47	2.47	0	1.36	5.51	4.18	3.84	329.376	1.06611	7.11769e-05
ENSGALG00010021390	43.8	52.52	24.34	41.94	170.73	224.52	65.33	374.731	1.40355	7.24473e-05
ENSGALG00010027632	0.33	0.43	0.07	0.02	1.01	0.63	1.9	86.1839	1.87108	7.31191e-05
ENSGALG00010003313	0	0	0	0	0	0	0	5.91103	6.45823	7.91698e-05
ENSGALG00010028193	1.41	3.88	1.96	4.42	19.17	2.58	19.81	408.645	2.00322	7.8949e-05
ENSGALG00010010727	0	0	0	0	0	0	0	9.67644	4.70666	8.05339e-05
ENSGALG00010002210	0	0	0	0	0.24	0	1.22	8.41392	6.98405	8.28443e-05
ENSGALG00010013698	0	0.1	0	0	0.41	0.28	0.24	10.255	4.69872	8.552e-05
ENSGALG00010027611	0.72	0.42	0.39	0.41	1.37	6.89	1.5	42.8488	2.26269	8.53625e-05
ENSGALG00010003604	11.56	14.03	13.56	15.78	56.25	19.59	36.63	852.902	1.15588	9.07005e-05
ENSGALG00010015207	20.33	53.92	21.3	15.4	90.29	206.7	139.54	992.318	1.51513	9.22811e-05
ENSGALG00010013097	0	0	0	0.7	1.4	0.69	0.48	56.6943	1.45485	9.41097e-05
ENSGALG00010002978	26.77	40.79	42.58	34.68	79.48	48.24	43.13	1387.77	1.01023	9.46198e-05
ENSGALG00010002929	26.92	33.33	14.24	20.2	43.63	142.24	58.22	1264.4	1.37725	9.52746e-05
ENSGALG00010020443	3.26	3.71	1.58	3.52	6.92	4.98	7.1	418.25	1.06661	9.54477e-05
ENSGALG00010025130	15.64	25.37	16.3	26.43	41.36	52.48	47.34	4274.1	1.01951	9.8347e-05
ENSGALG00010019600	0.03	0.03	0.05	0.07	3.07	0	1.06	48.0303	3.72441	0.000103619
ENSGALG00010021192	0.89	0.88	0.35	0.46	1.7	1.48	1.44	85.1357	1.05951	0.000108679
ENSGALG00010004146	10.63	9.37	9.16	8.62	21.33	13.59	27.8	494.705	1.05359	0.000110679
ENSGALG00010020790	1	0.73	0.3	0.54	0.52	0.94	1.91	47.9443	1.6532	0.000112745
ENSGALG00010007445	0	0	0	0	0	0	0	15.6481	2.87353	0.00012204
ENSGALG00010022388	54.17	45.1	14.8	11.44	106.41	217.78	69.55	2449.47	1.72816	0.000122268
ENSGALG00010029319	0.86	1.67	1.51	1.38	5.08	3.01	3.16	256.241	1.21586	0.000122876
ENSGALG00010023439	11.76	16.1	8.53	31.91	40.21	50.85	61.17	2494.89	1.31681	0.000126318
ENSGALG00010004398	3.63	5.45	3.99	3.26	9.11	4.05	17.2	193.974	1.27895	0.00013127
ENSGALG00010012052	41.47	32.76	23.08	12.9	43.08	80.71	81	2405.75	1.15033	0.000136234
ENSGALG00010004225	3.82	2.01	2.84	4.69	8.61	8.63	6.73	196.866	1.07456	0.000141256
ENSGALG00010007847	5.57	7.79	5.48	7.94	11.33	7.73	15.65	394.099	1.0275	0.000142033
ENSGALG00010015844	0	0	0	0	0	0	0	55.4223	2.12071	0.000144969
ENSGALG00010012598	0	0	0	0	0	0	0	26.8273	4.12198	0.000146598
ENSGALG00010020971	27.48	19.54	9.44	14.93	46.12	31.52	51.89	927.745	1.08503	0.000146186
ENSGALG00010011275	5.98	6.33	6.45	7.07	26.16	9.2	19.14	646.008	1.06455	0.000149369
ENSGALG00010013580	0	0	0.07	0.15	0.25	1.28	0.23	17.4121	3.05054	0.000150474
ENSGALG00010022914	0	0	0	0	0	0	0	186.495	1.22462	0.000151438
ENSGALG00010007888	0	0	0	0	1.12	0	1.69	14.7585	4.53755	0.00015272
ENSGALG00010021676	3.95	3.18	5.97	2.33	3.31	6.85	11.66	471.003	1.21765	0.000155562
ENSGALG00010024188	15.48	20.25	11.88	24.12	18.72	39.69	18.45	1878.61	1.07124	0.000157374
ENSGALG00010013808	6.09	4.12	1.62	1.48	8.38	6.64	19.65	187.846	1.43564	0.000171528
ENSGALG00010016141	8.39	13.5	8.66	11.67	39.24	19.58	29.59	291.339	1.09631	0.00017366
ENSGALG00010018939	0	0	0	0	0	0	0	149.188	1.27642	0.000175785
ENSGALG00010021141	2.56	2.39	1.72	2.13	4.58	7.74	4.27	326.923	1.02425	0.00017553
ENSGALG00010021117	27.42	39.83	7.78	17.82	98.59	125.99	35	1142.05	1.73963	0.000179158
ENSGALG00010004139	0.11	0.19	0.05	0.29	2.08	0.14	0.74	53.5192	1.91834	0.000184538
ENSGALG00010024752	2.53	2.25	0.85	1.62	15.25	1.21	16.41	343.274	2.024	0.000185269
ENSGALG00010003820	1.39	2.11	1.15	1.46	7.32	2.58	5.77	83.4013	1.32204	0.000186398
ENSGALG00010020337	0	0	0	0	0	0	0	107.918	4.51607	0.000193587
ENSGALG00010013573	0	0	0	0	16.16	0.32	0.67	118.171	4.28603	0.000194558
ENSGALG00010005698	0	0	0.04	0	0.32	0.26	1	9.74802	4.55625	0.000199416
ENSGALG00010025185	0	0	0	0	0	0	0	17.0661	2.71156	0.000206612
ENSGALG00010012385	0	0	0	0	0	0	0	7.35776	6.63279	0.000213358
ENSGALG00010016954	0	0	0	0	0	0	0	5.76654	6.26885	0.000215664
ENSGALG00010021298	1.2	1.04	0.91	1.11	2.81	1.58	2.36	139.808	1.0259	0.000220609
ENSGALG00010023225	10.25	6.8	12.23	7.45	21.21	21.63	24.39	1086.55	1.03984	0.00022064
ENSGALG00010022621	0	0	0	0	0	0	0	42.6752	1.85835	0.000220382
ENSGALG00010018796	1.13	1.45	0.31	0.9	3.83	4.75	1.42	294.669	1.34256	0.000240108
ENSGALG00010006069	3462.64	1897.75	964.49	1893.65	5554.91	6888.36	2765.3	32499.8	1.25507	0.000245944
ENSGALG00010027218	18.46	19.27	15.42	30.63	150.05	18.4	87.44	4231.21	1.63281	0.000252265
ENSGALG00010023666	2.46	2.49	2.73	1.95	9.78	3.83	7.37	367.922	1.23579	0.000256191
ENSGALG00010008442	0.17	0	0	0	0.14	0	0	90.7909	1.10181	0.00026637
ENSGALG00010014726	5.32	5.27	6.35	7.76	19.81	9.75	14.23	680.32	1.00446	0.00026945
ENSGALG00010003259	8.93	6.85	4.68	8.18	18.73	16.07	17.2	483.967	1.05409	0.000287228
ENSGALG00010020307	1.46	1.84	2.8	2.49	5.41	5.9	3.46	189.63	1.008	0.000288752
ENSGALG00010023003	0	0	0	0.08	0	0	0	435.143	1.71804	0.000293172
ENSGALG00010011638	73.92	86.2	48.48	55.98	174.04	103.28	176.87	461.059	1.18326	0.000303448
ENSGALG00010027410	22.6	58.75	26.8	25.18	69.56	93.25	73.94	2143.18	1.05246	0.00031138
ENSGALG00010012809	1.42	1.03	1.21	1.76	7.21	3.28	2	429.287	1.29663	0.00034029
ENSGALG00010013016	11.41	8.38	13.12	10.11	53.98	16.43	25.06	850.387	1.19046	0.000345002
ENSGALG00010013449	0.54	0.78	0.35	0.92	1.75	0.73	1.16	73.1995	1.05342	0.00034926
ENSGALG00010024531	2.44	3.96	1.77	2.83	11.67	3.32	8.73	295.3	1.25085	0.0003617
ENSGALG00010021052	0.78	1.88	0	0	5.38	0	0	50.3843	1.46684	0.0003708
ENSGALG00010006003	0	0	0	0	0	0	0	16.0078	2.44839	0.000378703
ENSGALG00010010218	1.04	0.86	0.95	1.4	2.77	5.82	2.52	50.0865	1.37783	0.000377694
ENSGALG00010019652	3.98	4.19	9.31	6.12	20.2	11.43	22.32	633.064	1.15739	0.000394875
ENSGALG00010016571	0	0	0	0	0	0	0	30.7241	2.16151	0.000449866
ENSGALG00010029205	0	0	0	0	0	0	0	27.4907	1.97676	0.000449669
ENSGALG00010025713	0	0	0	0	0	0	0	15.6211	2.52519	0.000469987
ENSGALG00010013021	228.26	238.91	106.59	142.63	382.62	258.9	607.31	6184.47	1.00057	0.000476348
ENSGALG00010013923	0.37	0	0	0	0.75	0.93	1.62	47.1951	1.22466	0.000484187
ENSGALG00010027172	2.69	3.38	0.81	2.13	13.21	0.84	20.54	339.99	1.78502	0.000490224
ENSGALG00010012555	998.93	807.18	407.19	749.98	3257.53	769.47	2829.98	47241.5	1.37627	0.000518495
ENSGALG00010021123	0.15	0.12	0.11	0.02	0.29	0.62	0.26	117.636	1.18562	0.000551893
ENSGALG00010020572	19.21	17.46	13.58	21.24	56.56	32.76	19.93	1434.29	1.00082	0.000571998
ENSGALG00010012240	5.5	5.33	3.57	6.4	17.64	5.51	14.56	278.636	1.11634	0.00057678
ENSGALG00010015161	2.11	3.1	1.36	4.2	17.35	2.95	8.85	374.06	1.52274	0.000576953
ENSGALG00010015900	4.06	4.18	2.34	3.01	11.69	3.16	16.92	68.0001	1.52662	0.000585841
ENSGALG00010024764	8.85	7.51	5.11	7.1	9.72	24.74	12.8	521.738	1.01464	0.00058565
ENSGALG00010001713	0.26	1.53	1.59	0.91	3.85	1.43	4.03	106.201	1.36614	0.000600501
ENSGALG00010004240	14.83	7.53	4.1	5.18	13.43	13.36	16.4	196.079	1.05467	0.000607697
ENSGALG00010018992	0	0	0	0	0	0	0	71.0939	1.63175	0.000610597
ENSGALG00010006026	0.12	0.14	0	0.1	4.42	0	3.59	43.3259	1.82002	0.000626331
ENSGALG00010020804	0	0	0	0	0	0	0	656.83	1.13336	0.000631135
ENSGALG00010006288	1.15	1.35	2.01	1.6	13.61	2.91	8.26	48.8459	1.54121	0.000632437
ENSGALG00010022947	0	0	0	0	0	0	0	57.3137	1.40779	0.000666547
ENSGALG00010025806	0.3	0.83	0.55	0.42	1.63	0.84	2.32	240.948	1.34188	0.000665351
ENSGALG00010029828	0	0	0	0	0	0	0	21.6067	3.43475	0.000674262
ENSGALG00010029378	2.32	2.86	1.65	2.18	5.86	2.57	11.98	254.141	1.34615	0.000717934
ENSGALG00010004990	146.35	138.54	72.2	107.13	232.75	614.44	178.85	13111.9	1.15997	0.00074646
ENSGALG00010018139	0	0	0	0	0	0	0	133.471	1.24479	0.000774132
ENSGALG00010019257	1.4	3.96	2.41	2.83	16.19	3.11	20.58	503.098	1.53668	0.000813542
ENSGALG00010002667	1552.8	1887.42	442.47	687.95	1956.89	2239.03	4692.98	21061.2	1.15217	0.000843003
ENSGALG00010017515	87.63	303.05	119.24	361.26	965.7	203.81	1600.25	23005.2	1.61974	0.000865141
ENSGALG00010014105	1.52	2.2	1.37	1.4	2.22	5.17	4.79	269.831	1.00839	0.000878161
ENSGALG00010027231	1.11	2.53	0.31	0.47	2.83	5.45	4.03	237.777	1.53366	0.000923617
ENSGALG00010027751	8.89	38.21	18.68	22.31	30.84	109.33	70.54	2890.57	1.26809	0.000922612
ENSGALG00010001770	0.05	0.06	0.04	0	0.39	0.27	0.24	8.5001	2.2478	0.000925743
ENSGALG00010002356	0	0.34	0.23	1.05	1.82	4.82	0.39	67.2801	1.62154	0.000994115
ENSGALG00010005279	0.08	0.09	0.19	0	1.15	0.46	1.77	8.54216	2.72534	0.000992214
ENSGALG00010029177	17.38	15.61	18.75	27.68	81.72	24.97	58.98	2334.45	1.09277	0.000995559
ENSGALG00010004262	0	0	0	0	0	0	0	27.8959	2.10139	0.00100001
ENSGALG00010005141	0.06	0	0	0	0.71	0.39	0.19	8.94204	3.28191	0.0010043
ENSGALG00010010940	0	0	0	0.18	0	0	0.47	14.147	3.41646	0.00105194
ENSGALG00010022017	3.08	0	0.67	0	1.99	0	0.88	42.8505	1.83667	0.00110371
ENSGALG00010010696	0	0	0	0	0	0	0	179.565	1.08141	0.00111565
ENSGALG00010009266	0.3	0.34	0.06	0.13	0.49	0.27	2.37	67.1303	1.59015	0.00114496
ENSGALG00010014724	0.23	0.27	0	0.98	0.47	3.63	6.08	25.1499	2.11278	0.001159
ENSGALG00010015263	0	0	0	0	0	0	0	464.614	1.44148	0.00121358
ENSGALG00010024255	3.3	2.37	0.93	2.78	9.2	3.4	6.88	68.678	1.16612	0.00124604
ENSGALG00010020341	0.64	0.67	0.42	0.65	2.3	0.98	4.6	95.3662	1.05288	0.00127714
ENSGALG00010009025	9.03	8.23	1.9	7.94	28.19	12.38	13.74	152.469	1.1089	0.00131046
ENSGALG00010014298	1.16	3.04	1.28	2.14	10.28	3.04	7.96	145.544	1.07034	0.00137219
ENSGALG00010013362	3.2	1.49	0.35	1.8	5.52	5.74	3.64	209.799	1.18599	0.00147156
ENSGALG00010024472	557.68	349.26	303.77	370.2	667.32	2154.75	710.13	8796.85	1.08747	0.00147507
ENSGALG00010007994	2.54	3.01	1.33	2.42	9.43	2.26	6.05	437.143	1.1256	0.00148705
ENSGALG00010010677	0	0	0	0	0	0	0	36.1672	1.14961	0.00150965
ENSGALG00010004333	4.65	0.42	0.43	0.31	15.94	8.39	26.7	273.466	2.54542	0.00152214
ENSGALG00010014361	1.33	0.78	1.04	0.19	0.45	4.35	1.35	132.005	1.39967	0.00156568
ENSGALG00010016605	0.23	0.63	0.13	0.26	0.9	2.46	1.32	56.0885	1.15247	0.00156566
ENSGALG00010026362	0.08	0.85	0.26	0.07	1.8	0.48	2.34	58.1296	1.58272	0.00156598
ENSGALG00010007931	51.13	23.46	27.62	42.35	59.16	152.95	52.45	4408.11	1.04812	0.00157271
ENSGALG00010002345	0.21	0.68	0.5	1.47	4.45	1.53	2.11	179.447	1.25082	0.00160017
ENSGALG00010020693	0.91	0.72	0	0.67	2.76	0.86	1.02	46.3447	1.24455	0.00162359
ENSGALG00010015694	0	0	0	0	0	0	0	42.5496	1.81847	0.00164777
ENSGALG00010021537	2.38	5.2	0	1.74	17.03	15.51	6.02	63.9476	1.80836	0.00165755
ENSGALG00010029935	6.02	5.71	7.99	8.61	29.91	7.71	23.02	639.565	1.11562	0.00166063
ENSGALG00010004231	0	0	0	0.12	0.15	0.04	0.71	14.8392	2.50034	0.00169583
ENSGALG00010008926	0	0	0	0	0	0	0	9.26426	3.17821	0.00170243
ENSGALG00010020392	9	8.03	7.37	11.4	13.66	41.11	13.6	773.875	1.06588	0.0017022
ENSGALG00010029702	0.99	0.73	0.9	0.62	1.24	4.73	3.89	62.5963	1.39707	0.00174301
ENSGALG00010022290	0	0.16	0.06	0.16	0.13	0.34	0.06	38.6082	1.16597	0.00176234
ENSGALG00010019772	31.89	34.32	19.31	33.68	91.93	28.76	158.66	1269.22	1.1924	0.0017949
ENSGALG00010002060	0	0	0	0	0	0	0	29.3096	1.89091	0.0018002
ENSGALG00010024431	0.91	0.66	0.19	0	6.97	1.51	9.36	146.974	2.98737	0.00183232
ENSGALG00010024773	6548.31	3152.4	5324.36	3241.66	9078.71	22833.6	7739.57	156704	1.04187	0.00189469
ENSGALG00010027193	0	0	0	0	0	0	0.09	22.9888	1.3501	0.0019482
ENSGALG00010029649	11560.3	6412.51	5805.36	8727.81	34292.2	8300.8	24384.4	193176	1.02306	0.001994
ENSGALG00010002346	1.25	1.3	0.59	1.01	3.71	1.75	2.24	62.1499	1.0199	0.00201498
ENSGALG00010021509	40.1	25.36	8.21	18.12	87.81	7.96	142.27	870.848	1.54084	0.00205331
ENSGALG00010013779	3.58	8.41	2.29	3.42	10.93	7.79	20.34	248.532	1.17323	0.00213001
ENSGALG00010006503	0	0	0.27	0	0.23	0.09	2.56	24.1406	2.31253	0.00229726
ENSGALG00010013001	0.01	0.03	0.01	0.01	0.06	0.01	0.09	24.0822	1.36432	0.00241957
ENSGALG00010021490	1.86	7.17	9.44	8.4	21.18	10.6	35.87	2223.45	1.24131	0.00242355
ENSGALG00010027909	1.72	1.62	1.32	1.71	10.59	2.17	2.03	228.873	1.05232	0.00271517
ENSGALG00010021831	0.07	0.55	0.11	0.06	0.29	0.2	0.44	73.6192	1.08144	0.00274632
ENSGALG00010004016	0	0	0	0	0	0	0	35.3985	2.17766	0.00278461
ENSGALG00010006982	0	0	0	0	0	0	0	66.1568	1.09211	0.00284055
ENSGALG00010003740	1.38	1.33	0.9	1.49	19.34	1.43	3.39	154.067	1.47011	0.00296979
ENSGALG00010025691	0	0.62	0	0	2.72	2.67	1.88	17.5921	1.66872	0.00301894
ENSGALG00010009608	1.91	1.26	1.43	1.39	12.87	1.41	3.08	506.147	1.36028	0.00309432
ENSGALG00010013684	0	0	0	0	0	0	0	7.19826	3.01554	0.00312968
ENSGALG00010002575	13.26	15.51	11.66	24.38	22.55	21.04	10.88	16.6063	1.40063	0.00312747
ENSGALG00010023330	47.35	38.78	10.71	33.46	145.53	42.09	118.09	1421.16	1.14782	0.00319743
ENSGALG00010012230	0.02	0.07	0.09	0.18	0.52	0.15	0.58	63.8807	1.47236	0.00336307
ENSGALG00010021929	0	0	0	0	0	0	0	12.6766	2.07723	0.003408
ENSGALG00010017678	23.55	22.44	17.81	27.22	102.55	16.93	78.37	1843.69	1.06422	0.0034369
ENSGALG00010013571	0	0	0	0	0	0	0	23.6382	1.80157	0.00350056
ENSGALG00010019769	0	0	0	0	0	0	0	5.16989	3.08404	0.00358238
ENSGALG00010023838	0	0	0	0	0	0	0	11.5571	2.2022	0.00362849
ENSGALG00010004769	0.27	0.32	0.52	0	0.96	1.83	0.25	50.4918	1.18944	0.00365516
ENSGALG00010010486	0	0	0	0.29	6.26	0	8.26	119.73	2.87085	0.00378834
ENSGALG00010029883	0	0	0	0	0	0	0	104.89	1.10392	0.00383365
ENSGALG00010022343	1.83	17.8	1.66	16.32	24.85	30.51	46.14	638.805	1.30262	0.00387624
ENSGALG00010019225	0	0	1.99	0	3.13	0	9.69	38.2002	1.81643	0.00395368
ENSGALG00010020629	0.49	0.23	0.36	0.33	3.13	0.46	0.39	77.9203	1.32986	0.00407035
ENSGALG00010004222	0.53	0.21	0.36	0.35	1.55	0.27	0.75	71.5112	1.06026	0.00432107
ENSGALG00010026069	7.14	0.91	4.96	3.24	30.57	6.39	7.91	701.566	1.2041	0.00440928
ENSGALG00010020609	10.31	11.18	8.31	8.76	8.71	1.82	14	392.511	1.14665	0.00447521
ENSGALG00010029806	0	0	0	0	0	0	0	18.9709	1.2003	0.00474543
ENSGALG00010029508	2.67	5.14	1.93	1.97	11.59	2.59	16.23	116.274	1.11487	0.00502927
ENSGALG00010005011	60.23	56.72	3.6	30.12	100.84	206.57	34.24	4415.63	1.11061	0.00509969
ENSGALG00010025890	1.2	3.3	2.3	4	3.3	9.4	2.2	475.08	1.01293	0.00521328
ENSGALG00010003126	0.04	0.12	0.03	0.02	0.1	0.69	0.2	22.9977	1.63584	0.00525605
ENSGALG00010001148	0.11	0.07	0.1	0.15	0.5	0.1	0.72	17.4947	1.42483	0.00533033
ENSGALG00010027046	0.86	0.34	0.66	0.98	1.76	1.21	0.25	20.842	1.12028	0.00541324
ENSGALG00010016493	0	0	0	0	0	0	0	16.4459	1.42213	0.00547659
ENSGALG00010002454	0	0	0.4	0.13	0.45	0.49	0.64	26.1123	1.04712	0.00548388
ENSGALG00010016131	0.62	1.39	4.11	1.92	0.46	18.37	7.14	312.853	1.25143	0.00588756
ENSGALG00010028152	0.05	0.12	0.04	0.18	0.91	0.72	0.09	35.2133	1.20255	0.00600803
ENSGALG00010003625	0	0	0	0	0	0	0	167.396	1.31593	0.00611582
ENSGALG00010010232	0	0	0	0	0	0	0	53.2183	1.4979	0.00649885
ENSGALG00010021391	0.46	0.59	0.25	0.67	2.44	2.36	1.46	28.003	1.01063	0.00673333
ENSGALG00010026481	1.24	0.72	0.5	1.64	0.86	7.98	1.15	163.351	1.06527	0.00756473
ENSGALG00010015159	0	0	0	0.08	0.25	0.2	0.13	17.1103	1.17631	0.00778693
ENSGALG00010013612	0.48	0	0	0.84	1.5	0.42	0.42	55.0537	1.15915	0.00791596
ENSGALG00010010541	0	0	0	0	0	0	0	11.587	1.22404	0.00840258
ENSGALG00010021799	0.27	0.78	0.22	0.35	0.84	0.68	3.86	22.0041	1.1074	0.00904886
