# Supplementary material for: Epigenetic regulation of H3K27me3 in laying hens with fatty liver hemorrhagic syndrome induced by high-energy and low-protein diets
Source: BMC Genomics. 2024 Apr 16;25:374. doi: 10.1186/s12864-024-10270-w (PMC11022457; doi:10.1186/s12864-024-10270-w)
Supplement: Supplementary file 7 — Supplementary Material 7. [file 12864_2024_10270_MOESM7_ESM.xlsx]

## Sheet: Table S7
Table S7. KEGG enrichment analysis of DEGs between controls and FLHS hens
KEGG_A_class	KEGG_B_class	Pathway	out (1190)	All (6622)	Pvalue	Pathway ID	Genes	K_IDs
Metabolism	Global and overview maps	Carbon metabolism	41	100	5.04683e-08	ko01200	ENSGALG00010002618;ENSGALG00010002929;ENSGALG00010002972;ENSGALG00010003858;ENSGALG00010005472;ENSGALG00010005515;ENSGALG00010006291;ENSGALG00010008075;ENSGALG00010008893;ENSGALG00010009385;ENSGALG00010009676;ENSGALG00010010578;ENSGALG00010012720;ENSGALG00010013767;ENSGALG00010016624;ENSGALG00010016724;ENSGALG00010017745;ENSGALG00010018494;ENSGALG00010018899;ENSGALG00010019767;ENSGALG00010019934;…	K01053+K00161+K00029+K01900+K00850+K01965+K01895+K00234+K01754+K01810+K01681+K00261+K01681+K00927+K00025+K00033+K00600+K11517+K01895+K01900+K00863+K01834+K00162+K00873+K00134+K00616+K00235+K00248+K00844+K01803+K01895+K11517+K00850+K00850+K05606+K03781+K00627+K11529+K01623+K00026+K01079
Metabolism	Global and overview maps	Metabolic pathways	327	1447	2.27811e-07	ko01100	ENSGALG00010000702;ENSGALG00010001234;ENSGALG00010001333;ENSGALG00010001373;ENSGALG00010001692;ENSGALG00010001713;ENSGALG00010001807;ENSGALG00010001849;ENSGALG00010001957;ENSGALG00010002041;ENSGALG00010002100;ENSGALG00010002135;ENSGALG00010002192;ENSGALG00010002197;ENSGALG00010002239;ENSGALG00010002431;ENSGALG00010002449;ENSGALG00010002463;ENSGALG00010002466;ENSGALG00010002470;ENSGALG00010002483;…	K01593+K14157+K19006+K01092+K12657+K11157+K25435+K03943+K03968+K11204+K01435+K10244+K00799+K00799+K19007+K00167+K03844+K13051+K01719+K09458+K06125+K07964+K02148+K13506+K01053+K11150+K00799+K00161+K00029+K00657+K14379+K13403+K01953+K08967+K01581+K13988+K10203+K01900+K10258+K00507+K18494+K18426+K00920+K00591+K00699+K01800+K00850+K13762+K01965+K04097+K13247+K13402+K01895+K23234+K08069+K12344+K00214+…
Metabolism	Carbohydrate metabolism	Glyoxylate and dicarboxylate metabolism	18	31	6.52014e-07	ko00630	ENSGALG00010005515;ENSGALG00010006291;ENSGALG00010009676;ENSGALG00010010014;ENSGALG00010012720;ENSGALG00010016624;ENSGALG00010017745;ENSGALG00010018494;ENSGALG00010018899;ENSGALG00010020633;ENSGALG00010023439;ENSGALG00010024186;ENSGALG00010024785;ENSGALG00010024911;ENSGALG00010027467;ENSGALG00010027578;ENSGALG00010029330;ENSGALG00010029614	K01965+K01895+K01681+K01915+K01681+K00025+K00600+K11517+K01895+K18123+K01895+K11517+K05606+K03781+K11529+K01915+K01432+K00026
Genetic Information Processing	Translation	Aminoacyl-tRNA biosynthesis	22	43	7.35475e-07	ko00970	ENSGALG00010001798;ENSGALG00010007579;ENSGALG00010008128;ENSGALG00010009094;ENSGALG00010010799;ENSGALG00010010977;ENSGALG00010012992;ENSGALG00010013016;ENSGALG00010013116;ENSGALG00010014379;ENSGALG00010016087;ENSGALG00010016118;ENSGALG00010016629;ENSGALG00010017552;ENSGALG00010017678;ENSGALG00010020619;ENSGALG00010021296;ENSGALG00010021722;ENSGALG00010024859;ENSGALG00010025473;ENSGALG00010026268;…	K10837+K02434+K01887+K22503+K01876+K01889+K01892+K02433+K01868+K01883+K01870+K14163+K01869+K01869+K01866+K01886+K02435+K01872+K01868+K01881+K01880+K01870
Metabolism	Carbohydrate metabolism	Glycolysis / Gluconeogenesis	24	55	8.4916e-06	ko00010	ENSGALG00010002929;ENSGALG00010005472;ENSGALG00010006291;ENSGALG00010009385;ENSGALG00010013428;ENSGALG00010013767;ENSGALG00010015310;ENSGALG00010018899;ENSGALG00010020714;ENSGALG00010020900;ENSGALG00010021110;ENSGALG00010022038;ENSGALG00010022348;ENSGALG00010023229;ENSGALG00010023392;ENSGALG00010023439;ENSGALG00010024158;ENSGALG00010024350;ENSGALG00010024472;ENSGALG00010024547;ENSGALG00010024610;…	K00161+K00850+K01895+K01810+K01837+K00927+K15779+K01895+K01834+K00162+K00873+K00134+K01084+K00844+K01803+K01895+K00129+K01835+K00016+K00850+K00850+K00627+K00002+K01623
Metabolism	Global and overview maps	Biosynthesis of amino acids	24	60	4.90244e-05	ko01230	ENSGALG00010001692;ENSGALG00010003382;ENSGALG00010005472;ENSGALG00010008893;ENSGALG00010009676;ENSGALG00010010014;ENSGALG00010010984;ENSGALG00010011839;ENSGALG00010012720;ENSGALG00010013767;ENSGALG00010017745;ENSGALG00010019772;ENSGALG00010020714;ENSGALG00010021110;ENSGALG00010022038;ENSGALG00010022148;ENSGALG00010023392;ENSGALG00010024547;ENSGALG00010024610;ENSGALG00010027383;ENSGALG00010027578;…	K12657+K01953+K00850+K01754+K01681+K01915+K00789+K01697+K01681+K00927+K00600+K00789+K01834+K00873+K00134+K00616+K01803+K00850+K00850+K01940+K01915+K01623+K00286+K01079
Metabolism	Xenobiotics biodegradation and metabolism	Metabolism of xenobiotics by cytochrome P450	15	33	0.000243596	ko00980	ENSGALG00010002192;ENSGALG00010002197;ENSGALG00010002792;ENSGALG00010004981;ENSGALG00010005518;ENSGALG00010007388;ENSGALG00010010107;ENSGALG00010010662;ENSGALG00010011085;ENSGALG00010015935;ENSGALG00010019813;ENSGALG00010021390;ENSGALG00010024158;ENSGALG00010026121;ENSGALG00010027915	K00799+K00799+K00799+K00699+K04097+K07410+K00799+K00799+K00699+K01253+K01253+K00799+K00129+K00799+K00799
Metabolism	Carbohydrate metabolism	Propanoate metabolism	14	30	0.000279066	ko00640	ENSGALG00010002431;ENSGALG00010003858;ENSGALG00010004113;ENSGALG00010005515;ENSGALG00010006291;ENSGALG00010018899;ENSGALG00010019767;ENSGALG00010021490;ENSGALG00010022862;ENSGALG00010023439;ENSGALG00010024472;ENSGALG00010024516;ENSGALG00010024785;ENSGALG00010029360	K00167+K01900+K18426+K01965+K01895+K01895+K01900+K01946+K00248+K01895+K00016+K07514+K05606+K11262
Metabolism	Amino acid metabolism	Glycine, serine and threonine metabolism	16	38	0.000445129	ko00260	ENSGALG00010008893;ENSGALG00010010776;ENSGALG00010011533;ENSGALG00010011839;ENSGALG00010012555;ENSGALG00010012599;ENSGALG00010013296;ENSGALG00010013428;ENSGALG00010017604;ENSGALG00010017745;ENSGALG00010019032;ENSGALG00010020714;ENSGALG00010026686;ENSGALG00010027410;ENSGALG00010027467;ENSGALG00010029649	K01754+K00639+K00274+K01697+K00544+K00315+K00827+K01837+K00613+K00600+K00552+K01834+K00276+K00643+K11529+K01079
Metabolism	Xenobiotics biodegradation and metabolism	Drug metabolism - cytochrome P450	14	32	0.000632939	ko00982	ENSGALG00010002192;ENSGALG00010002197;ENSGALG00010002792;ENSGALG00010004981;ENSGALG00010005518;ENSGALG00010010107;ENSGALG00010010662;ENSGALG00010011085;ENSGALG00010011533;ENSGALG00010013472;ENSGALG00010021390;ENSGALG00010024158;ENSGALG00010026121;ENSGALG00010027915	K00799+K00799+K00799+K00699+K04097+K00799+K00799+K00699+K00274+K00485+K00799+K00129+K00799+K00799
Metabolism	Carbohydrate metabolism	Citrate cycle (TCA cycle)	12	27	0.0013021	ko00020	ENSGALG00010002929;ENSGALG00010003858;ENSGALG00010008075;ENSGALG00010009676;ENSGALG00010012720;ENSGALG00010016624;ENSGALG00010019767;ENSGALG00010020900;ENSGALG00010022166;ENSGALG00010022919;ENSGALG00010025156;ENSGALG00010029614	K00161+K01900+K00234+K01681+K01681+K00025+K01900+K00162+K00235+K01648+K00627+K00026
Metabolism	Carbohydrate metabolism	Pentose phosphate pathway	12	27	0.0013021	ko00030	ENSGALG00010002618;ENSGALG00010005472;ENSGALG00010009385;ENSGALG00010012957;ENSGALG00010015310;ENSGALG00010016724;ENSGALG00010022148;ENSGALG00010024350;ENSGALG00010024547;ENSGALG00010024610;ENSGALG00010027467;ENSGALG00010029203	K01053+K00850+K01810+K01619+K15779+K00033+K00616+K01835+K00850+K00850+K11529+K01623
Metabolism	Metabolism of other amino acids	Glutathione metabolism	18	49	0.00138848	ko00480	ENSGALG00010002041;ENSGALG00010002192;ENSGALG00010002197;ENSGALG00010002792;ENSGALG00010003604;ENSGALG00010005518;ENSGALG00010010107;ENSGALG00010010662;ENSGALG00010010997;ENSGALG00010011539;ENSGALG00010016724;ENSGALG00010019992;ENSGALG00010021390;ENSGALG00010021537;ENSGALG00010022412;ENSGALG00010026121;ENSGALG00010026362;ENSGALG00010027915	K11204+K00799+K00799+K00799+K01581+K04097+K00799+K00799+K11142+K25210+K00033+K07232+K00799+K00432+K07232+K00799+K18592+K00799
Metabolism	Carbohydrate metabolism	Pentose and glucuronate interconversions	10	21	0.00174293	ko00040	ENSGALG00010004981;ENSGALG00010005554;ENSGALG00010011085;ENSGALG00010013417;ENSGALG00010013442;ENSGALG00010015207;ENSGALG00010016382;ENSGALG00010018904;ENSGALG00010026213;ENSGALG00010029663	K00699+K13247+K00699+K00011+K00011+K00011+K00012+K00963+K00002+K01195
Metabolism	Global and overview maps	Fatty acid metabolism	20	60	0.00298967	ko01212	ENSGALG00010002135;ENSGALG00010002470;ENSGALG00010003790;ENSGALG00010003933;ENSGALG00010003948;ENSGALG00010007944;ENSGALG00010008007;ENSGALG00010010728;ENSGALG00010011424;ENSGALG00010019546;ENSGALG00010019785;ENSGALG00010020806;ENSGALG00010021083;ENSGALG00010022717;ENSGALG00010022862;ENSGALG00010024516;ENSGALG00010025145;ENSGALG00010025905;ENSGALG00010029360;ENSGALG00010029895	K10244+K09458+K10203+K10258+K00507+K18660+K11539+K10205+K00255+K10251+K01897+K22540+K00507+K10247+K00248+K07514+K08766+K08765+K11262+K00665
Metabolism	Amino acid metabolism	Alanine, aspartate and glutamate metabolism	13	34	0.00420372	ko00250	ENSGALG00010002463;ENSGALG00010003382;ENSGALG00010008285;ENSGALG00010009098;ENSGALG00010010014;ENSGALG00010010578;ENSGALG00010013095;ENSGALG00010013296;ENSGALG00010013930;ENSGALG00010015161;ENSGALG00010020467;ENSGALG00010027383;ENSGALG00010027578	K13051+K01953+K01939+K11540+K01915+K00261+K01756+K00827+K00272+K00820+K00294+K01940+K01915
Metabolism	Carbohydrate metabolism	Pyruvate metabolism	14	38	0.00447149	ko00620	ENSGALG00010002929;ENSGALG00010002972;ENSGALG00010006291;ENSGALG00010016624;ENSGALG00010018899;ENSGALG00010020900;ENSGALG00010021110;ENSGALG00010021490;ENSGALG00010023439;ENSGALG00010024472;ENSGALG00010025156;ENSGALG00010026213;ENSGALG00010029360;ENSGALG00010029614	K00161+K00029+K01895+K00025+K01895+K00162+K00873+K01946+K01895+K00016+K00627+K00002+K11262+K00026
Environmental Information Processing	Signaling molecules and interaction	ECM-receptor interaction	25	84	0.00542511	ko04512	ENSGALG00010002358;ENSGALG00010003220;ENSGALG00010003222;ENSGALG00010003307;ENSGALG00010003791;ENSGALG00010009336;ENSGALG00010009720;ENSGALG00010010122;ENSGALG00010012362;ENSGALG00010012771;ENSGALG00010013458;ENSGALG00010014310;ENSGALG00010014389;ENSGALG00010015624;ENSGALG00010016463;ENSGALG00010019996;ENSGALG00010021087;ENSGALG00010021717;ENSGALG00010024534;ENSGALG00010025092;ENSGALG00010026062;…	K23380+K06250+K06584+K06236+K06591+K05636+K06249+K04659+K06238+K06481+K06241+K06238+K06238+K06480+K23380+K06588+K16857+K16338+K03900+K06236+K06483+K06247+K06252+K06248+K06525
Metabolism	Xenobiotics biodegradation and metabolism	Drug metabolism - other enzymes	18	56	0.00725723	ko00983	ENSGALG00010002192;ENSGALG00010002197;ENSGALG00010002792;ENSGALG00010004981;ENSGALG00010010107;ENSGALG00010010662;ENSGALG00010010778;ENSGALG00010011085;ENSGALG00010015742;ENSGALG00010019985;ENSGALG00010021390;ENSGALG00010026121;ENSGALG00010026443;ENSGALG00010027915;ENSGALG00010029223;ENSGALG00010029243;ENSGALG00010029571;ENSGALG00010029663	K00799+K00799+K00799+K00699+K00799+K00799+K00757+K00699+K00760+K13421+K00799+K00799+K01431+K00799+K00940+K00940+K10789+K01195
Metabolism	Carbohydrate metabolism	Galactose metabolism	13	36	0.00736486	ko00052	ENSGALG00010005472;ENSGALG00010013417;ENSGALG00010013442;ENSGALG00010015207;ENSGALG00010015299;ENSGALG00010015310;ENSGALG00010017045;ENSGALG00010018904;ENSGALG00010022348;ENSGALG00010023229;ENSGALG00010024350;ENSGALG00010024547;ENSGALG00010024610	K00850+K00011+K00011+K00011+K01784+K15779+K12309+K00963+K01084+K00844+K01835+K00850+K00850
Metabolism	Carbohydrate metabolism	Fructose and mannose metabolism	13	37	0.00952824	ko00051	ENSGALG00010005472;ENSGALG00010010841;ENSGALG00010013417;ENSGALG00010013442;ENSGALG00010015207;ENSGALG00010019934;ENSGALG00010023213;ENSGALG00010023229;ENSGALG00010023392;ENSGALG00010024547;ENSGALG00010024610;ENSGALG00010028114;ENSGALG00010029203	K00850+K17497+K00011+K00011+K00011+K00863+K05305+K00844+K01803+K00850+K00850+K19030+K01623
Metabolism	Carbohydrate metabolism	Ascorbate and aldarate metabolism	7	15	0.00999268	ko00053	ENSGALG00010002618;ENSGALG00010004981;ENSGALG00010007888;ENSGALG00010011085;ENSGALG00010016382;ENSGALG00010026213;ENSGALG00010029663	K01053+K00699+K00469+K00699+K00012+K00002+K01195
Metabolism	Amino acid metabolism	Tryptophan metabolism	13	38	0.0121578	ko00380	ENSGALG00010000702;ENSGALG00010006336;ENSGALG00010007388;ENSGALG00010008325;ENSGALG00010009338;ENSGALG00010011533;ENSGALG00010017752;ENSGALG00010019550;ENSGALG00010024516;ENSGALG00010024911;ENSGALG00010027191;ENSGALG00010028582;ENSGALG00010029330	K01593+K23234+K07410+K00825+K01556+K00274+K00463+K03392+K07514+K03781+K11182+K00816+K01432
Metabolism	Lipid metabolism	Fatty acid biosynthesis	8	19	0.0123341	ko00061	ENSGALG00010002470;ENSGALG00010007944;ENSGALG00010008007;ENSGALG00010019785;ENSGALG00010020806;ENSGALG00010021490;ENSGALG00010029360;ENSGALG00010029895	K09458+K18660+K11539+K01897+K22540+K01946+K11262+K00665
Organismal Systems	Immune system	Chemokine signaling pathway	10	27	0.0148218	ko04062	ENSGALG00010004746;ENSGALG00010007409;ENSGALG00010010779;ENSGALG00010014302;ENSGALG00010014408;ENSGALG00010015653;ENSGALG00010016729;ENSGALG00010021440;ENSGALG00010029635;ENSGALG00010029641	K05854+K01116+K12367+K09408+K05513+K08893+K12366+K04185+K05514+K05408
Cellular Processes	Cellular community - eukaryotes	Gap junction	24	87	0.0169767	ko04540	ENSGALG00010001201;ENSGALG00010004769;ENSGALG00010007835;ENSGALG00010008078;ENSGALG00010008107;ENSGALG00010008205;ENSGALG00010008407;ENSGALG00010009129;ENSGALG00010012624;ENSGALG00010012742;ENSGALG00010012939;ENSGALG00010013621;ENSGALG00010014477;ENSGALG00010018355;ENSGALG00010018531;ENSGALG00010021072;ENSGALG00010021391;ENSGALG00010022828;ENSGALG00010024074;ENSGALG00010024682;ENSGALG00010026009;…	K07375+K04157+K12318+K12319+K07375+K07373+K04630+K19477+K17386+K07375+K07372+K04363+K04959+K19662+K08045+K04345+K07374+K07376+K08047+K07374+K12319+K07374+K07375+K04289
Metabolism	Amino acid metabolism	Cysteine and methionine metabolism	14	44	0.0184905	ko00270	ENSGALG00010002041;ENSGALG00010003432;ENSGALG00010003471;ENSGALG00010010984;ENSGALG00010011839;ENSGALG00010012555;ENSGALG00010013296;ENSGALG00010013814;ENSGALG00010014801;ENSGALG00010016624;ENSGALG00010019772;ENSGALG00010024472;ENSGALG00010028582;ENSGALG00010029614	K11204+K05810+K08967+K00789+K01697+K00544+K00827+K01611+K01011+K00025+K00789+K00016+K00816+K00026
Cellular Processes	Cellular community - eukaryotes	Focal adhesion	46	191	0.0188254	ko04510	ENSGALG00010001297;ENSGALG00010001454;ENSGALG00010002285;ENSGALG00010002352;ENSGALG00010003220;ENSGALG00010003222;ENSGALG00010003259;ENSGALG00010003307;ENSGALG00010003791;ENSGALG00010008323;ENSGALG00010009336;ENSGALG00010009720;ENSGALG00010010122;ENSGALG00010010259;ENSGALG00010012362;ENSGALG00010012624;ENSGALG00010012771;ENSGALG00010013301;ENSGALG00010013324;ENSGALG00010013458;ENSGALG00010013621;…	K12757+K05449+K06278+K12757+K06250+K06584+K05449+K06236+K06591+K04456+K05636+K06249+K04659+K05459+K06238+K17386+K06481+K06275+K06275+K06241+K04363+K06238+K06238+K05733+K06480+K03853+K00922+K19662+K00907+K05087+K06588+K16857+K05692+K05760+K05726+K03900+K06236+K06269+K06483+K10152+K04448+K04513+K06247+K06252+K06248+K06525
Metabolism	Metabolism of cofactors and vitamins	Porphyrin metabolism	10	28	0.0194354	ko00860	ENSGALG00010002466;ENSGALG00010004981;ENSGALG00010007133;ENSGALG00010008641;ENSGALG00010011085;ENSGALG00010014758;ENSGALG00010016118;ENSGALG00010016836;ENSGALG00010027410;ENSGALG00010029663	K01719+K00699+K00214+K14735+K00699+K19054+K14163+K14735+K00643+K01195
Organismal Systems	Digestive system	Carbohydrate digestion and absorption	4	7	0.0229296	ko04973	ENSGALG00010008403;ENSGALG00010013965;ENSGALG00010017402;ENSGALG00010026633	K19729+K07593+K08143+K14158
Metabolism	Lipid metabolism	Steroid hormone biosynthesis	12	37	0.0242271	ko00140	ENSGALG00010004981;ENSGALG00010007017;ENSGALG00010007388;ENSGALG00010007439;ENSGALG00010011085;ENSGALG00010013290;ENSGALG00010018183;ENSGALG00010019546;ENSGALG00010021206;ENSGALG00010023886;ENSGALG00010024057;ENSGALG00010029194	K00699+K12344+K07410+K13368+K00699+K00251+K00512+K10251+K00044+K07413+K00070+K22970
Metabolism	Carbohydrate metabolism	Amino sugar and nucleotide sugar metabolism	14	46	0.027202	ko00520	ENSGALG00010009385;ENSGALG00010010841;ENSGALG00010012250;ENSGALG00010015161;ENSGALG00010015299;ENSGALG00010015310;ENSGALG00010016382;ENSGALG00010017468;ENSGALG00010018904;ENSGALG00010021539;ENSGALG00010023213;ENSGALG00010023229;ENSGALG00010024350;ENSGALG00010027882	K01810+K17497+K05304+K00820+K01784+K15779+K00012+K01443+K00963+K12373+K05305+K00844+K01835+K01183
Metabolism	Nucleotide metabolism	Purine metabolism	34	138	0.0290141	ko00230	ENSGALG00010003432;ENSGALG00010003788;ENSGALG00010005499;ENSGALG00010007322;ENSGALG00010007835;ENSGALG00010008078;ENSGALG00010008144;ENSGALG00010008285;ENSGALG00010011323;ENSGALG00010011688;ENSGALG00010011965;ENSGALG00010013095;ENSGALG00010014847;ENSGALG00010015196;ENSGALG00010015310;ENSGALG00010015684;ENSGALG00010015742;ENSGALG00010016873;ENSGALG00010018531;ENSGALG00010020715;ENSGALG00010021085;…	K05810+K13988+K13762+K18532+K12318+K12319+K06928+K01939+K12320+K19021+K00602+K01756+K01587+K13293+K15779+K13758+K00760+K01511+K08045+K00365+K01490+K01510+K13755+K13811+K13296+K08047+K00939+K01835+K01081+K13755+K12319+K01509+K00940+K00940
Metabolism	Amino acid metabolism	Phenylalanine metabolism	6	15	0.0382424	ko00360	ENSGALG00010000702;ENSGALG00010011533;ENSGALG00010024158;ENSGALG00010025370;ENSGALG00010026095;ENSGALG00010026686	K01593+K00274+K00129+K00457+K07253+K00276
Organismal Systems	Environmental adaptation	Circadian rhythm	6	15	0.0382424	ko04710	ENSGALG00010000784;ENSGALG00010013436;ENSGALG00010014338;ENSGALG00010018796;ENSGALG00010021719;ENSGALG00010021726	K10269+K09026+K03730+K21945+K03729+K02296
Organismal Systems	Digestive system	Mineral absorption	8	23	0.0410795	ko04978	ENSGALG00010008641;ENSGALG00010009315;ENSGALG00010021473;ENSGALG00010022788;ENSGALG00010026633;ENSGALG00010027082;ENSGALG00010027953;ENSGALG00010029412	K14735+K14078+K05849+K08370+K14158+K14706+K14686+K14613
Organismal Systems	Endocrine system	PPAR signaling pathway	18	67	0.0453534	ko03320	ENSGALG00010002870;ENSGALG00010002972;ENSGALG00010003948;ENSGALG00010009202;ENSGALG00010011424;ENSGALG00010013954;ENSGALG00010016147;ENSGALG00010016168;ENSGALG00010019785;ENSGALG00010021083;ENSGALG00010022650;ENSGALG00010024516;ENSGALG00010024749;ENSGALG00010024759;ENSGALG00010024773;ENSGALG00010025145;ENSGALG00010025905;ENSGALG00010027751	K08754+K00029+K00507+K08755+K00255+K01059+K08750+K17284+K01897+K00507+K08536+K07514+K09025+K08759+K08757+K08766+K08765+K08767
Organismal Systems	Digestive system	Vitamin digestion and absorption	5	12	0.0484667	ko04977	ENSGALG00010008305;ENSGALG00010013779;ENSGALG00010014180;ENSGALG00010020006;ENSGALG00010029412	K14611+K14620+K14609+K14621+K14613
Metabolism	Amino acid metabolism	Tyrosine metabolism	10	32	0.0484743	ko00350	ENSGALG00010000702;ENSGALG00010005270;ENSGALG00010011533;ENSGALG00010018618;ENSGALG00010019803;ENSGALG00010024158;ENSGALG00010024948;ENSGALG00010025370;ENSGALG00010026095;ENSGALG00010026686	K01593+K01800+K00274+K01557+K01555+K00129+K00451+K00457+K07253+K00276
