# Supplementary material for: Epigenetic regulation of H3K27me3 in laying hens with fatty liver hemorrhagic syndrome induced by high-energy and low-protein diets
Source: BMC Genomics. 2024 Apr 16;25:374. doi: 10.1186/s12864-024-10270-w (PMC11022457; doi:10.1186/s12864-024-10270-w)
Supplement: Supplementary file 8 — Supplementary Material 8. [file 12864_2024_10270_MOESM8_ESM.xlsx]

## Sheet: Table S8
Table S8. Analysis of ppi networks for down-regulated DEGs in the FLHS group
term ID	term description	observed gene count	background gene count	strength	false discovery rate	matching proteins (IDs)	matching proteins (labels)
CL:13184	Extracellular matrix, and Molecules associated with elastic fibres	6	32	1.24	0.0023	9031.ENSGALP00000006639,9031.ENSGALP00000017754,9031.ENSGALP00000025424,9031.ENSGALP00000037718,9031.ENSGALP00000043060,9031.ENSGALP00000058148	SPARC,SPP1,ADAMTS5,SOX9,OGN,COL1A1
CL:13181	Degradation of the extracellular matrix, and Extracellular matrix	8	54	1.13	0.00074	9031.ENSGALP00000005656,9031.ENSGALP00000006639,9031.ENSGALP00000017754,9031.ENSGALP00000025424,9031.ENSGALP00000027717,9031.ENSGALP00000037718,9031.ENSGALP00000043060,9031.ENSGALP00000058148	MMP2,SPARC,SPP1,ADAMTS5,MMP7,SOX9,OGN,COL1A1
CL:13182	Degradation of the extracellular matrix, and Extracellular matrix	7	48	1.13	0.0019	9031.ENSGALP00000006639,9031.ENSGALP00000017754,9031.ENSGALP00000025424,9031.ENSGALP00000027717,9031.ENSGALP00000037718,9031.ENSGALP00000043060,9031.ENSGALP00000058148	SPARC,SPP1,ADAMTS5,MMP7,SOX9,OGN,COL1A1
CL:13180	Mixed, incl. Degradation of the extracellular matrix, and Extracellular matrix	9	71	1.07	0.00074	9031.ENSGALP00000005656,9031.ENSGALP00000006639,9031.ENSGALP00000017754,9031.ENSGALP00000019149,9031.ENSGALP00000025424,9031.ENSGALP00000027717,9031.ENSGALP00000037718,9031.ENSGALP00000043060,9031.ENSGALP00000058148	MMP2,SPARC,SPP1,MGP,ADAMTS5,MMP7,SOX9,OGN,COL1A1
CL:13179	Mixed, incl. ECM-receptor interaction, and Extracellular matrix organization	11	141	0.85	0.001	9031.ENSGALP00000005656,9031.ENSGALP00000006639,9031.ENSGALP00000017754,9031.ENSGALP00000019149,9031.ENSGALP00000025424,9031.ENSGALP00000027717,9031.ENSGALP00000037718,9031.ENSGALP00000043060,9031.ENSGALP00000047825,9031.ENSGALP00000056234,9031.ENSGALP00000058148	MMP2,SPARC,SPP1,MGP,ADAMTS5,MMP7,SOX9,OGN,ITGB5,ITGA6,COL1A1
